# Supplementary material for: The influence of biased technical progress on employment scale of the circulation industry: Evidence from China
Source: PLoS One. 2024 Mar 26;19(3):e0300126. doi: 10.1371/journal.pone.0300126 (PMC10965089; doi:10.1371/journal.pone.0300126)
Supplement: S1 Appendix — (XLSX) [file pone.0300126.s001.xlsx]

## Sheet: Sheet1
province	year	y_jiaotong	y_pifa	y_zhusu	y	l_jiaotong	l_pifa	l_zhusu	l	k_jiaotong	k_pifa	k_zhusu	k	w_jiaotong	w_pifa	w_zhusu	w	city	ln_export	ln_import	structure	fdi	edu	Market	Inf	tech	L_low_edu	L_high_edu	L_collective	L_state	L_other	L_private	L_chengzhendanwei	L_city	L_country	K_share_pifa	K_share_zhusu	K_share	LY_share_jiaotong	LY_share_pifa	LY_share_zhusu	LY_share
1	2004	319.8	349	95.73	764.53	40.4086	188.139	40.4133	268.96	3097.77	454.064	1068.58	4620.41	9288.64	5255.99	8126.06	6293.13	33.836	5.78722	5.60389	41.6	45.248	7.48732	0.629743	11.5259	1607	253.36	15.55	7.25	25.01	8.15	228.55	40.41	389.66	107.85	0.71666	0.656951	0.778609	0.117367	0.28334	0.343049	0.221391
1	2005	320.85	351.015	99.5387	771.403	39.9926	196.403	40.7383	277.134	3170.64	475.878	1098.59	4745.1	10113.7	6430.46	8938.48	7330.66	35.5	5.94842	5.67009	39.96	50.821	7.0386	0.664434	11.8966	1939	263.59	13.54	6.31	21.09	8.85	240.89	36.24	399.86	118.16	0.665669	0.648576	0.754501	0.116849	0.334331	0.351424	0.245499
1	2006	330.989	353.698	100.884	785.571	42.0108	216.84	45.6772	304.528	3293.01	517.905	1131.99	4942.9	11563.3	7204.78	9784.19	8192.95	37.1	6.07914	5.84664	39.1	88.991	7.33728	0.705846	24.1589	2235	293.31	11.23	4.56	19.71	8.68	271.57	32.95	422.38	153.72	0.622657	0.60647	0.72491	0.128046	0.377343	0.39353	0.27509
1	2007	346.007	369.501	107.748	823.256	38.7189	205.294	45.098	289.111	3335.86	573.127	1137.53	5046.52	12793.4	8049.6	10158	9013.78	38.7	6.15376	5.95747	37.9	160.006	7.24498	0.714536	24.2517	3413	279.28	9.89	4.27	18.84	10.28	255.72	33.39	435.92	108.9	0.644987	0.641213	0.744438	0.116131	0.355013	0.358787	0.255562
1	2008	354.856	392.698	114.74	862.294	33.0115	206.184	35.8979	275.093	3340.94	640.391	1111.31	5092.64	15135.8	8720.97	10018.3	9660.07	40.5	6.19615	5.97303	36.54	150.893	7.4403	0.738117	24.2587	4346	263.93	11.17	3.2	17.45	11.02	243.44	31.66	413.26	105.28	0.652304	0.746475	0.765431	0.105438	0.347696	0.253525	0.234569
1	2009	273.169	381.799	103.908	758.876	26.9595	222.618	35.0227	284.601	3759.96	833.826	1225.6	5819.38	18987.6	11875.8	10723	12407.6	42.1	5.81335	5.53796	36.39	146.251	7.62132	0.730509	24.3327	8594	273.5	11.07	2.34	15.69	13.9	252.67	31.93	444.15	93.12	0.539611	0.761579	0.719291	0.097281	0.460389	0.238421	0.280709
1	2010	277.181	406.899	109.891	793.971	25.7231	278.334	46.0539	350.111	4002	1012.14	1280.62	6294.76	21174.5	12184.5	11682.2	12778.9	43.01	6.00192	5.95668	33.93	163.287	7.46254	0.756576	25.1062	16012	323.75	26.36	2.22	16.12	14.46	317.31	32.8	584.58	82.84	0.463358	0.689631	0.676822	0.094058	0.536642	0.310369	0.323178
1	2011	282.009	428.465	128.368	838.842	27.1013	290.614	36.937	354.652	3924.49	1100.81	1273.22	6298.52	23850.5	12923	13516.2	13819.8	44.8	6.14762	5.96694	32.52	181.442	8.24831	0.78842	25.0561	32681	323.8	30.85	2.08	16.74	17.33	318.5	36.15	592.35	80.8	0.46258	0.739549	0.679838	0.100941	0.53742	0.260451	0.320162
1	2012	287.323	445.684	124.695	857.702	27.6223	304.125	47.6362	379.383	4193.71	1329.59	1380.57	6903.88	27724.5	15319.3	14763.5	16152.8	46.5	6.45888	5.7039	32.7	206.135	8.51635	0.76759	27.5813	43321	342.58	36.91	1.38	17	18.21	342.8	36.58	645.78	76.4	0.399105	0.669317	0.639204	0.10779	0.600895	0.330682	0.360796
1	2013	291.204	457.03	131.473	879.707	34.1051	336.559	47.0923	417.757	4673.45	1645.52	1538.5	7857.47	31603.9	17245.8	17211.7	18414.1	47.86	6.39506	5.90929	34.18	226.62	8.52448	0.782718	28.8164	48849	375.56	42.24	1.74	14.07	34.55	367.4	50.36	703.86	81.3	0.326798	0.65727	0.592708	0.13643	0.673202	0.34273	0.407292
1	2014	304.195	465.345	142.799	912.339	35.8155	393.54	54.6848	484.04	5367.93	2203.11	1656.74	9227.78	31864.8	17559.1	16901.2	18543.3	49.15	6.40745	5.83586	35.39	237.61	8.72823	0.788079	28.6656	48380	427.89	56.15	1.43	13.68	36.03	432.9	51.14	847.24	69.7	0.26792	0.643033	0.565923	0.131946	0.73208	0.356967	0.434077
1	2015	303.108	472.933	157.921	933.962	38.4641	430.545	64.9516	533.961	6512.14	2958.6	1849.05	11319.8	33534.8	17749	17896.3	18904	50.5	6.38789	5.64119	39.09	244.551	8.74088	0.800211	30.4264	59039	458.93	75.03	1.18	12.74	37.94	482.1	51.86	945.36	70.7	0.269335	0.594812	0.559423	0.134594	0.730665	0.405188	0.440577
1	2016	304.78	479.416	161.475	945.671	42.5305	474.791	82.7484	600.07	7809.35	3621.92	2014.51	13445.8	34035	17845.2	18076.7	19024.6	51.99	6.21836	5.6351	41.3	260.194	8.51778	0.805749	31.8896	60983	512.23	87.84	1.12	12.89	38.06	548	52.07	1073.37	74.7	0.270817	0.530679	0.551502	0.135952	0.729182	0.469321	0.448498
1	2017	308.461	486.559	164.472	959.492	48.3102	527.022	102.613	677.945	8252.07	3699.22	1948.22	13899.5	34480.1	19108.1	17988.6	20034.1	53.49	6.22092	5.94598	42.92	262.407	8.55774	0.793046	32.4996	58213	587.1	90.17	0.97	11.89	39.49	625.6	52.35	1211.05	92.5	0.211391	0.473023	0.514477	0.142354	0.788609	0.526977	0.485523
1	2018	637.06	767.469	213.778	1618.31	52.418	587.507	125.152	765.077	8688.21	4008.07	1975.49	14671.8	35551.7	19074.3	18542.9	20116.3	54.69	6.29606	5.99383	45.1	254.687	8.8107	0.799398	33.0212	79747	646.49	71.15	1.02	10.96	41.9	711.2	53.88	1346.58	129.7	0.191934	0.389931	0.493395	0.146647	0.808066	0.610069	0.506605
2	2004	356.8	587.7	163.3	1107.8	41.1868	139.028	40.3533	220.568	2426.4	426.817	299.868	3153.08	22125.7	18414.8	15832.7	18635.4	79.518	7.44036	8.72132	68	255.218	10.5586	0.70953	9.79906	9005	157.71	63.02	6.17	30.28	67.23	116.89	103.68	299.98	37.48	0.564374	0.608756	0.628962	0.255406	0.435626	0.391244	0.371038
2	2005	382.115	555.726	171.01	1108.85	45.2896	144.956	46.1117	236.357	2552.4	434.404	310.541	3297.34	23862.3	20557.6	16769.8	20451.9	83.62	7.72046	8.84042	69.9	257.495	10.6858	0.709515	9.55527	10100	163.4	72.96	4.62	27.8	68	135.93	100.42	323.8	48.49	0.552863	0.58242	0.615207	0.2671	0.447137	0.41758	0.384793
2	2006	402.191	540.014	177.866	1120.07	52.08	152.139	48.777	252.996	2845.31	438.046	322.56	3605.91	28830.4	22704.4	18491.5	23153.2	84.33	7.77921	8.93115	72.1	286.464	10.9501	0.748311	12.8064	11238	162.65	90.31	3.75	24.49	74.16	150.6	102.39	351.76	51.84	0.546544	0.57387	0.592052	0.324667	0.453456	0.42613	0.407948
2	2007	402.084	516.427	183.203	1101.71	55.6217	151.265	48.8924	255.779	3173.58	436.107	344.331	3954.02	32781.7	27454.1	20013	27190.3	84.5	7.85067	8.93025	73.7	266.033	11.0853	0.740383	12.3831	14954	168.05	87.76	3.26	24.78	81.15	146.59	109.19	350.18	52.19	0.527584	0.599407	0.580288	0.341653	0.472416	0.400593	0.419712
2	2008	388.633	498.807	209.391	1096.83	59.1818	165.876	52.4523	277.51	3375.28	404.078	355.845	4135.2	36036.3	30903.4	21591	30237.9	84.9	7.83524	9.15064	75.7	267.401	10.9696	0.732836	11.485	17747	186.46	91.02	3.08	23.47	90.75	160.21	117.3	380.04	57.68	0.481658	0.587871	0.549856	0.355211	0.518342	0.412129	0.450144
2	2009	415.288	656.006	204.825	1276.12	63.4745	183.991	56.9753	304.441	3946.01	418.096	388.949	4753.05	36491.2	28162.9	21245.1	28604.6	85	7.55067	8.78647	75.9	240.64	11.1726	0.665003	11.1586	22921	195.45	109.54	3.77	21.03	103.71	175.93	128.51	413.84	66.53	0.524535	0.600276	0.576085	0.350076	0.475465	0.399724	0.423915
2	2010	475.563	671.928	214.905	1362.4	65.9561	201.757	57.1458	324.859	4318.49	419.203	396.667	5134.36	39364	29230.3	22761.4	30149.8	85.96	7.57945	9.06902	75.5	224.572	11.0092	0.768017	10.767	33511	198.22	126.64	3.49	20.03	110.82	190.51	134.35	441.23	74.14	0.504907	0.607013	0.563787	0.359013	0.495093	0.392987	0.436213
2	2011	508.767	699.066	230.648	1438.48	72.9088	218.271	58.3292	349.509	4351.47	405.096	392.602	5149.17	43733.7	33101.7	25211.8	34002.8	86.2	7.51678	9.23925	76.6	219.729	11.555	0.771624	10.5731	40888	173.71	175.7	3.3	20.94	125.96	199.3	150.21	468.91	79.9	0.44199	0.591254	0.513074	0.405623	0.55801	0.408746	0.486926
2	2012	480.258	700.491	247.703	1428.45	73.5348	228.044	60.3643	361.943	4707.08	407.193	418.376	5532.65	47750.7	37624.7	28469.2	38155.1	86.2	7.42702	9.19184	77	226.68	11.8363	0.763683	10.3876	50511	168.3	193.97	3.3	19.54	135.61	203.5	158.44	482.04	83.4	0.385862	0.557311	0.475603	0.413978	0.614138	0.442689	0.524397
2	2013	486.282	699.819	257.05	1443.15	75.1268	241.814	60.4947	377.436	5073.96	434.388	467.603	5975.95	49482.7	38162.1	29493.2	39025.9	86.3	7.39032	9.15053	77.5	218.872	12.0284	0.740764	10.2473	62671	183.06	193.96	2.58	18.46	137.99	218.4	159.04	517.24	78.6	0.386131	0.572861	0.480181	0.407325	0.613869	0.427139	0.519819
2	2014	488.568	677.37	251.778	1417.72	84.6262	285.582	65.7501	435.958	5514.86	445.433	503.443	6463.73	49812.8	40259.4	30466.2	40636.9	86.35	7.29864	9.03307	77.9	214.393	11.8542	0.771916	10.1529	74661	192.26	243.57	2.98	18.04	141.73	273.2	162.76	609.26	99.9	0.288539	0.553895	0.418416	0.429664	0.711461	0.446105	0.581584
2	2015	487.032	670.234	274.644	1431.91	85.9266	315.154	67.8559	468.936	6038.62	490.357	530.322	7059.3	51542.5	40005.7	31165.8	40840.5	86.5	7.11447	8.69194	79.7	292.305	12.1464	0.782325	10.0806	94031	213.65	255.29	2.47	16.68	147.69	302.1	166.84	659.64	111.4	0.278275	0.564325	0.418397	0.417591	0.721725	0.435675	0.581603
2	2016	492.681	658.315	275.584	1426.58	84.3306	328.169	69.2119	481.711	6470.68	498.006	550.101	7518.79	55391.6	42404.7	32154.9	43205.6	86.5	7.05987	8.55048	80.2	292.645	12.3891	0.820976	10.1362	100578	213.06	268.65	2.06	16.23	147.73	315.7	166.01	675.01	122.4	0.255515	0.571509	0.409303	0.411627	0.744485	0.428491	0.590697
2	2017	500.574	646.595	280.239	1427.41	87.2935	335.897	74.4052	497.596	6862.13	481.887	513.277	7857.29	58900.5	44605.1	32287.5	45271	86.5	7.13223	8.64482	80.6	520.566	12.6651	0.821493	10.2377	106948	211.98	285.62	1.81	15.62	148.16	332	165.6	697.8	131.8	0.252977	0.568927	0.404152	0.422256	0.747023	0.431073	0.595848
2	2018	393.08	729.922	360.177	1483.18	92.4978	328.743	76.4119	497.652	7128.97	478.764	514.845	8122.58	64751.1	47181	33606.4	48362.5	86.5	7.28555	8.80291	80.98	340.536	12.6754	0.821235	10.3324	123496	204.04	293.12	1.8	6.67	156.57	332.6	165.05	692.65	137.6	0.279278	0.570565	0.406702	0.458409	0.720722	0.429435	0.593298
3	2004	412.54	515.89	93.14	1021.57	18.3887	90.8811	14.6625	123.932	3521	265.333	210.325	3996.66	18433.3	10806.8	10254.6	11873.1	45.764	7.79686	7.31374	38.3	183.844	7.49181	0.697874	15.9275	4758	115.01	8.86	3.47	18.89	8.87	92.71	31.23	191.11	25.53	0.809624	0.838567	0.855961	0.082165	0.190376	0.161433	0.144039
3	2005	426.998	538.333	95.7482	1061.08	18.2429	100.053	16.5302	134.826	3627.75	276.484	218.731	4122.96	19829.9	11329.8	10700	12402.7	49.4	7.84678	7.26992	38.9	191.415	7.54298	0.684711	16.3863	5147	125.62	9.21	3.04	18.05	9.81	103.93	30.9	212.64	26.11	0.806743	0.832982	0.856034	0.077124	0.193257	0.167018	0.143966
3	2006	447.077	549.516	96.1608	1092.75	19.0758	108.166	18.4594	145.701	3779.83	278.543	233.543	4291.92	22346.5	12624.6	12022.9	13821.3	50.4	7.85066	7.194	39.9	447.072	7.72628	0.691038	24.145	6412	136.43	9.26	2.83	17.8	10.87	114.21	31.49	234.08	25.83	0.801191	0.821033	0.851944	0.077609	0.198809	0.178967	0.148056
3	2007	492.047	591.331	91.349	1174.73	19.2828	125.956	20.6666	165.906	3917.35	289.369	251.793	4458.51	24361.8	13554.8	12293.3	14653.6	51.4	7.85282	7.14109	40.8	418.913	7.74683	0.685089	24.0659	7761	153.96	12.04	2.71	17.42	12.14	133.64	32.27	271.23	28.31	0.783104	0.821228	0.844031	0.07463	0.216896	0.178772	0.155969
3	2008	514.811	628.724	92.2073	1235.74	21.1507	154.614	25.654	201.419	4084.59	317.209	287.721	4689.52	25757.6	13860.8	12131.1	14889.7	53	7.77204	7.05521	40.2	417.494	7.80386	0.675276	24.3493	7937	186.49	14.93	2.51	18.13	13.24	167.54	33.88	330.7	38.25	0.757563	0.804999	0.828668	0.077069	0.242437	0.195001	0.171332
3	2009	501.427	594.383	123.17	1218.98	22.4884	200.767	31.053	254.309	4785.56	401.037	363.7	5550.3	26975.2	14921.1	12253.1	15661.2	55.1	7.57286	6.86728	41.2	209.261	8.34637	0.66789	24.4146	11282	223.54	30.59	2.08	17.59	15.75	218.88	35.43	417.93	55.26	0.69823	0.7877	0.797391	0.076418	0.30177	0.2123	0.202609
3	2010	520.905	651.068	125.754	1297.73	24.391	220.398	32.8745	277.663	5599.43	504.071	423.383	6526.89	28422.7	17058.3	14270.9	17726.6	57.1	7.72697	7.07602	39.7	184.142	8.20068	0.695485	24.672	18063	249.98	27.68	1.91	17.8	18.39	239.56	38.1	413.92	103.3	0.657572	0.763323	0.773609	0.078961	0.342428	0.236677	0.226391
3	2011	547.841	686.707	132.1	1366.65	27.1677	279.227	40.138	346.533	6036.72	594.66	497.945	7129.33	31264	17738.4	15837.8	18578.7	58.1	7.82524	7.22	39.2	167.186	8.82972	0.726223	24.8177	21857	292.13	54.47	2.05	19.1	25.58	299.8	46.73	581.23	65.1	0.586501	0.70605	0.728575	0.088673	0.413499	0.29395	0.271425
3	2012	576.893	711.284	136.676	1424.85	29.2432	315.05	47.2038	391.497	7120.96	730.572	640.282	8491.81	33993.8	20430.1	18336.3	21190.8	59.6	7.74677	7.22577	39.3	149.91	8.56386	0.709609	25.2564	30497	327.68	64.05	1.85	19.96	30.49	339.2	52.3	661.9	68.8	0.507476	0.633152	0.679416	0.095124	0.492524	0.366848	0.320584
3	2013	575.296	708.387	137.553	1421.24	35.2483	293.667	40.5117	369.427	8171.66	933.303	790.124	9895.08	37826.5	22009.1	20046.6	23303.1	60.77	7.70798	7.18078	39.6	139.635	8.64711	0.739605	26.3739	37511	306.25	62.95	1.67	15.62	43.23	308.9	60.53	613.43	64.9	0.547918	0.685369	0.695918	0.116623	0.452082	0.314631	0.304082
3	2014	582.858	723.377	139.197	1445.43	36.9407	344.796	51.1258	432.862	9494.56	1198.57	936.894	11630	39223.7	22540.8	19536.1	23609.7	61.8	7.66888	7.09569	39.6	134.25	8.79261	0.752001	26.587	37857	354.95	77.96	1.49	14.48	45	371.9	60.96	722.76	82	0.497118	0.642041	0.666065	0.117241	0.502882	0.357959	0.333935
3	2015	628.375	709.37	139.64	1477.38	40.5012	406.86	63.2973	510.659	11303	1587.45	1129.61	14020.1	40117.2	22805.8	19715.9	23795.7	62.6	7.58971	6.89347	41.5	134.858	8.82325	0.740316	27.2428	61621	414.1	96.56	1.28	13.86	47.52	448	62.66	852.56	106.1	0.465382	0.60173	0.646432	0.117069	0.534618	0.39827	0.353568
3	2016	639.565	714.252	142.9	1496.72	42.4009	508.42	77.5672	628.388	13033.2	1861.16	1240.46	16134.9	39605.7	24102.9	20204.8	24667.8	63.6	7.49008	6.8219	43.2	141.503	8.67495	0.820366	27.5573	67142	503.45	124.94	1.09	12.89	47	567.4	60.99	1066.89	128.9	0.366187	0.551026	0.595129	0.108616	0.633813	0.448974	0.404871
3	2017	659.79	720.464	151.458	1531.71	46.1153	532.729	94.1713	673.016	14016	2242.56	1292.91	17551.5	41863.1	25227.4	20715.4	25735.9	64.8	7.44062	6.97852	45.4	139.262	9.08258	0.819033	27.6175	68304	538.41	133.93	0.94	12.3	49.37	610.4	62.62	1132.22	151.2	0.369237	0.492868	0.589473	0.113306	0.630763	0.507132	0.410527
3	2018	457.629	1096.2	183.474	1737.3	45.338	1090.95	105.263	1241.55	15002	2477.48	1388.71	18868.2	44900.2	26132.2	22458	26506	65.82	7.43726	6.96261	45.2	65.46	8.92034	0.819699	27.6328	102622	977.1	264.45	0.85	10.7	52.1	1177.9	63.65	2097.85	321.6	0.33098	0.435158	0.283104	0.109814	0.66902	0.564842	0.716896
4	2004	121.91	117.54	47.75	287.2	14.2941	58.4325	16.2159	88.9425	2022.55	388.119	76.2376	2486.9	15340.1	6941.64	7282.07	8353.44	28.61	4.41036	4.07372	40.77	2.929	7.23588	0.391408	16.0344	514	82.36	6.56	2.87	17.51	2.98	65.58	23.36	134.59	19.94	0.654911	0.752701	0.741304	0.179865	0.345089	0.247299	0.258696
4	2005	126.619	117.799	47.8374	292.255	13.6019	56.3994	15.6061	85.6074	2034.29	389.427	80.5167	2504.24	15412.4	7091.67	7144.8	8423.42	30.02	4.3775	4.17215	40.71	1.497	6.86	0.419185	16.239	547	80.67	4.93	2.67	16.78	3.24	62.92	22.69	130.36	18.17	0.698413	0.79304	0.777469	0.152408	0.301587	0.20696	0.222531
4	2006	137.947	119.213	48.3962	305.557	13.2068	57.0207	15.7987	86.0262	2003.76	384.908	84.8918	2473.56	18534.8	8627.55	9172.95	10248.7	31.09	4.47221	4.22131	39.53	1.888	6.77738	0.453737	37.5508	832	82.94	3.08	1.26	14.05	5.43	65.29	20.74	132.4	18.91	0.665996	0.7578	0.755019	0.160238	0.334004	0.2422	0.244981
4	2007	138.538	124.501	52.856	315.895	12.2372	62.331	17.0267	91.5949	1964.51	391.577	89.6998	2445.79	20944.4	9270.52	8980.85	10776.3	31.59	4.50008	5.32769	38.31	6.407	7.0644	0.471465	39.4837	1025	87.84	3.64	1.05	12.34	5.78	72.42	19.17	144.11	19.91	0.645024	0.768766	0.751839	0.151805	0.354976	0.231234	0.248161
4	2008	149.431	134.344	60.3674	344.143	12.4998	72.3023	17.6935	102.496	1866.67	385.481	91.691	2343.84	21329.8	9447.98	8967.97	10814.1	32.15	4.27836	5.30325	39.52	5.782	7.16634	0.497303	41.4104	1047	97.2	5.3	0.8	11.94	5.47	84.28	18.21	163.98	22.8	0.629191	0.787978	0.75376	0.139539	0.370809	0.212022	0.24624
4	2009	150.007	136.764	63.5306	350.301	13.0836	81.6839	21.1064	115.874	1896.38	399.798	104.241	2400.41	22674.2	9987.8	8583.73	11164.5	32.65	3.38451	4.8287	40.84	5.374	7.29111	0.465586	44.6184	1274	109.96	5.84	0.77	11.84	5.24	98.02	17.85	186.88	27.02	0.601673	0.782261	0.741501	0.139649	0.398327	0.217739	0.258499
4	2010	153.748	142.791	67.3966	363.936	12.9089	92.6537	22.5279	128.09	1918.26	421.662	117.716	2457.64	21969	9676.49	9175.55	10827.3	36.12	4.06201	5.32185	38.19	4.815	7.48499	0.466667	46.4734	1868	117.69	10.4	0.71	11.73	5.24	110.41	17.68	208.44	30.06	0.601622	0.773911	0.747797	0.121495	0.398378	0.226089	0.252203
4	2011	169.497	163.005	79.1164	411.619	13.498	109.2	24.7577	147.456	1944.12	467.377	141.732	2553.23	23930.7	9428.86	9302.65	10735.1	37.15	4.16854	5.28441	40.11	2.108	8.15423	0.497878	48.2398	2383	130.5	17	0.7	12	5.16	129.6	17.86	235.26	41.8	0.592459	0.775602	0.743575	0.123271	0.407541	0.224398	0.256425
4	2012	174.833	167.207	83.478	425.518	14.161	119.307	27.729	161.197	2037.77	552.013	181.718	2771.5	28042.5	12482.6	10725.9	13547.3	38.75	4.52804	4.93168	41.3	1.59	8.27904	0.560611	50.8926	3662	141.69	19.52	0.75	11.85	5.7	142.9	18.3	255.8	48.3	0.476122	0.742462	0.685608	0.134684	0.523878	0.257538	0.314392
4	2013	188.883	171.549	90.2341	450.667	16.9629	140.077	32.2232	189.264	2244.6	695.323	233.546	3173.47	30685.7	14242.3	10668.3	15107.5	40.13	4.67266	4.87512	44.62	1.641	8.34645	0.544948	51.7381	4737	162.96	26.06	0.8	11.43	11.63	165.4	23.86	298.96	55.7	0.373125	0.734104	0.632298	0.157695	0.626875	0.265896	0.367702
4	2014	146.056	173.329	93.064	412.45	17.4382	162.685	37.0622	217.185	2750.59	881.344	303.946	3935.88	31749.7	14602.3	11665.7	15478	41.68	4.71013	4.22415	45.39	2.101	8.32116	0.593257	53.2937	5097	185.91	31.19	0.7	11.23	12.05	193.2	23.99	341.19	69.2	0.318242	0.694567	0.605172	0.153196	0.681758	0.305433	0.394828
4	2015	143.368	175.057	95.5048	413.929	18.2717	175.274	44.2416	237.787	3272.38	1209.41	422.561	4904.34	33137.3	16773.7	13604.2	17441.4	43.19	4.73665	3.7323	50.84	2.166	8.38882	0.584771	53.8662	6912	203.49	34.3	0.75	11.15	12.18	213.7	24.09	371.39	80.1	0.230868	0.612412	0.555957	0.15272	0.769132	0.387588	0.444043
4	2016	142.545	176.627	97.101	416.273	19.2973	189.025	50.6314	258.954	4032.48	1547.94	562.075	6142.5	34626.4	19172.8	15725.2	19650.3	44.69	4.36524	3.98467	52.67	2.253	8.39843	0.561683	54.4161	7975	220.08	38.87	0.66	11.39	12.11	234.8	24.15	401.05	92.7	0.129376	0.52918	0.499713	0.154766	0.870624	0.47082	0.500287
4	2017	142.682	179.09	98.551	420.323	20.6029	198.342	133.465	352.411	4353.18	1537.87	584.504	6475.55	36384.2	18931.4	17038.5	19234.8	46.39	3.47958	4.085	54.13	0.831	8.59719	0.627668	54.1706	9672	299.55	52.86	0.52	10.85	12.85	328.2	24.21	503.31	177.3	0.153016	0.514689	0.374229	0.163029	0.846984	0.485311	0.625771
4	2018	187.03	174.355	58.2539	419.638	22.7818	203.89	57.0607	283.733	4663.09	1680.58	646.734	6990.41	40396.4	17982	17051.9	19594.7	47.69	3.66012	4.20252	54.94	0.887	8.39849	0.594676	54.3148	13958	236.07	47.38	0.39	3.8	20.05	259.5	24.23	432.43	110.8	0.237074	0.501608	0.526525	0.18464	0.762926	0.498392	0.473475
5	2004	859.88	1989.53	448.57	3297.98	58.7671	377.772	89.8767	526.416	10782.3	993.303	698.648	12474.3	26237.5	15995.2	14060.2	16808.3	49.888	9.67129	9.52538	44.2	746.236	8.13014	0.707113	3.46636	31446	487.99	38.69	9.46	47.01	49.08	420.86	105.56	804.3	142.98	0.696283	0.718286	0.73171	0.179316	0.303717	0.281714	0.26829
5	2005	833.779	2000.65	455.893	3290.32	61.4895	467.691	79.8565	609.037	10749.6	1008.61	754.32	12512.5	28230.8	17283.4	14704.6	18050.6	60.68	9.73287	9.50601	42.9	802.461	8.36496	0.719451	3.51447	36894	563.09	45.95	8.66	45.33	56.04	499.01	110.03	968.5	139.55	0.644227	0.770772	0.708109	0.176775	0.355773	0.229228	0.291891
5	2006	806.119	2025.16	464.053	3295.33	72.1582	559.14	81.4479	712.746	11032.7	1074.74	820.556	12928	28480.6	18321.3	15193.7	18992.5	63	9.78677	9.49377	42.7	771.286	8.43781	0.76458	5.52203	43516	660.87	51.89	8.08	42.58	60.5	601.58	111.17	1186.48	127.85	0.610639	0.791388	0.68962	0.180727	0.389361	0.208612	0.31038
5	2007	818.049	2068.91	460.903	3347.86	74.1789	640.493	93.504	808.176	11161.6	1135.59	921.778	13219	29702.5	17891.3	14645.7	18599.9	63.14	9.78972	9.45724	43.3	734.201	8.68016	0.787515	5.49752	56451	741.91	64.82	7.48	38.39	67.28	695.03	113.15	1365.97	137.23	0.629325	0.803529	0.70667	0.164901	0.370675	0.196471	0.29333
5	2008	835.389	2166.09	476.086	3477.56	78.127	663.686	102.384	844.197	10971.6	1157.31	941.01	13069.9	30567.5	18479.8	14435.9	19108	63.37	9.66819	9.29861	42.928	749.568	8.77292	0.783013	5.39958	62031	770.36	73.84	7.31	37	69.92	729.96	114.24	1432.81	141.35	0.652903	0.814482	0.724607	0.156374	0.347097	0.185518	0.275393
5	2009	910.444	2187.51	477.581	3575.54	82.0645	687.91	112.259	882.234	12334.5	1338.59	1134.09	14807.2	32934.3	21264.3	15197.7	21577.9	63.4	9.43854	9.08541	45.7	683.72	8.87171	0.685539	5.35647	83621	814.3	68.11	6.93	37.89	73.19	764.22	118.01	1502.01	144.45	0.628722	0.807941	0.708518	0.15872	0.371278	0.192059	0.291482
5	2010	935.075	2264.56	491.193	3690.82	83.6634	680.912	111.428	876.003	13092.8	1488.2	1273	15854	35190.3	19978	15282.2	20833.6	66.18	9.54483	9.23276	45.4	624.663	8.60241	0.718434	18.2305	119343	781.99	94.01	6.54	37.87	79.52	752.07	123.93	1495.55	132.53	0.688385	0.826988	0.747799	0.156044	0.311615	0.173012	0.252201
5	2011	956.132	2432.4	531.049	3919.58	91.9479	753.979	117.294	963.221	13308.5	1705.05	1398.02	16411.5	37264.9	20573.4	17308.3	21769.1	66.5	9.56066	9.22862	45.3	581.856	9.33313	0.783836	5.36697	128413	842.82	120.21	6.33	43.3	96.79	816.8	146.42	1653.92	126.1	0.678137	0.813165	0.737532	0.164498	0.321863	0.186835	0.262468
5	2012	959.998	2462.99	541.105	3964.09	93.2985	829.573	124.283	1047.15	14004.3	2005.55	1642.16	17652.1	37917.1	22951.2	18563.7	23764	67.4	9.53449	9.19764	46.5	567.273	9.34783	0.80244	5.53049	153598	919.4	127.23	5.26	43.42	110.38	888.1	159.05	1805.05	130.2	0.640198	0.806625	0.716316	0.154678	0.359802	0.193375	0.283684
5	2013	971.555	2484	560.48	4016.03	117.008	1005.93	152.842	1275.77	15188.5	2388.95	1905.13	19482.6	41338.2	26624	20557.4	27246.9	67.76	9.52952	9.19505	47.76	539.534	9.22653	0.813302	5.59517	170430	1093.34	181.29	5.01	34.13	179.04	1057.6	218.17	2180.47	152.9	0.545273	0.763386	0.643957	0.190016	0.454727	0.236614	0.356043
5	2014	922.761	2560.63	519.45	4002.84	125.1	1278.84	173.655	1577.6	16420.9	2932.72	2176.62	21530.2	48904.8	25084.4	21464	26574.7	68	9.46141	9.05541	48.99	534.601	9.28264	0.813466	5.73928	179953	1333.07	242.63	4.51	29.21	184.57	1359.3	218.3	2769.8	167.1	0.496612	0.740582	0.603128	0.222128	0.503388	0.259419	0.396872
5	2015	934.696	2354.9	536.875	3826.47	131.194	1499.82	211.319	1842.33	18029.2	3502.95	2429.49	23961.6	48614.4	27129.2	22386.8	28115.2	68.71	9.38868	8.86021	50.2	499.2	9.43773	0.826472	5.81196	241176	1479.22	363.11	4.15	23.27	189.3	1625.6	216.73	3271.63	196.3	0.416899	0.699311	0.552205	0.211475	0.583101	0.300689	0.447795
5	2016	935.446	2419.16	552.262	3906.87	138.933	1789.28	245.249	2173.47	19551.5	3959.42	2590.81	26101.7	47231.2	27787.9	22358.2	28418	69.2	9.30095	8.78337	52.1	427.079	9.55005	0.865645	19.8277	259032	1722.96	450.5	4.05	19.94	196.97	1952.5	220.97	3886.17	239.8	0.347502	0.680838	0.511016	0.199247	0.652498	0.319162	0.488984
5	2017	953.092	2457.89	564.842	3975.83	150.831	2005.75	289.82	2446.4	20635.4	4134.44	2592.71	27362.5	48533.3	29865.8	22636.3	30160.3	69.85	9.28479	8.80058	53.6	396.187	9.69687	0.850576	19.6598	332652	1947.34	499.07	3.93	17.69	200.89	2223.9	222.5	4406.7	263.6	0.276785	0.648707	0.46262	0.204484	0.723215	0.351293	0.53738
5	2018	832.756	2744.94	556.587	4134.28	163.309	2119.32	335.557	2618.18	21175.5	4392.28	2687.71	28255.5	51009.1	30747.8	23382.9	31067.8	70.7	9.2364	8.8469	54.2	2301.42	9.56312	0.85811	19.1873	478082	2063.13	557.67	4.02	15.13	215.73	2383.3	234.88	4580.78	420.7	0.270193	0.610254	0.450447	0.215858	0.729807	0.389746	0.549553
6	2004	211.15	416.5	99.28	726.93	31.5472	117.12	23.3229	171.99	2654.49	261.18	378.328	3294	12252.7	7088.96	7952.48	8153.22	31.704	5.28965	5.05417	39.7	24.482	8.01579	0.566692	12.2119	1272	160.64	11.23	5.12	22.66	8.13	136.08	35.91	248.74	59.33	0.800658	0.81318	0.807097	0.183064	0.199342	0.18682	0.192903
6	2005	210.664	347.705	100.467	658.837	33.0661	127.729	24.6477	185.443	2706.12	271.926	386.879	3364.93	13399.6	7786.22	8721.11	8911.38	33.62	5.33861	5.11701	39.2	27.426	7.65945	0.598519	12.5894	1225	175.98	9.46	4.52	21.77	9.58	149.57	35.87	273.02	62	0.785461	0.805468	0.795747	0.188533	0.214539	0.194532	0.204253
6	2006	219.286	347.179	103.537	670.002	34.9876	133.266	26.7616	195.015	2790.62	293.084	397.696	3481.4	15052.3	8878.15	9194.96	10029.3	34.64	5.40755	5.25042	38.7	27.735	8.03394	0.692923	18.2056	1442	184.77	10.24	3.84	20.95	10.34	159.89	35.13	293.57	61.33	0.772319	0.801345	0.784351	0.199905	0.227681	0.198655	0.215649
6	2007	231.684	356.443	113.446	701.572	37.0364	147.77	28.021	212.827	2918.3	322.283	408.206	3648.79	16164.3	9463.27	9369	10617	36.24	5.56921	5.36379	37	35.077	8.03248	0.700608	18.8329	1907	203.68	9.02	3.61	20.48	10.6	178.13	34.69	322.68	68.29	0.765389	0.815222	0.782794	0.198121	0.234611	0.184778	0.217206
6	2008	238.499	390.465	117.767	746.731	37.3785	162.693	34.0027	234.074	2978.19	339.004	400.795	3717.99	17169.3	9584.69	9163.88	10734.7	38.16	5.72028	5.49878	36	40.293	7.98318	0.709525	19.6619	2228	225.37	8.71	3.01	19.43	11.33	200.3	33.77	357.67	76.71	0.766204	0.804009	0.784147	0.189797	0.233796	0.195991	0.215853
6	2009	220.824	307.587	114.137	642.548	40.658	176.372	38.5572	255.587	3463.54	434.507	446.952	4345	19370.3	12780.7	10014.5	13411.7	39.2	5.70261	5.34169	37.6	37.06	8.09567	0.68537	19.7351	2702	244.09	11.37	2.81	18.22	12.56	222	33.58	387.24	90.35	0.703015	0.786579	0.741243	0.20467	0.296985	0.213421	0.258757
6	2010	239.278	328.469	121.609	689.356	37.5769	225.181	30.2264	292.984	3965.77	527.287	491.521	4984.58	20950.9	12933	11755.3	13839.9	40	5.69792	5.52653	35.3	28.304	7.66984	0.69326	19.729	3647	271.43	21.55	2.7	18.31	13.2	258.77	34.21	443.28	108.48	0.654646	0.82323	0.724493	0.184155	0.345354	0.17677	0.275507
6	2011	266.95	348.186	132.144	747.28	37.5347	237.216	29.9156	304.667	4237.61	594.568	530.633	5362.81	22283.7	12749.1	11433.2	13794.5	41.8	5.79455	5.65835	34.1	26.732	8.61094	0.734632	20.1748	4402	280.29	24.34	2.45	18.69	14.43	269.1	35.57	482.97	90.8	0.675441	0.84601	0.74158	0.177058	0.324559	0.15399	0.25842
6	2012	278.343	361.618	146.744	786.706	70.4799	229.242	31.26	330.982	4802.51	788.126	638.553	6229.19	19258.9	15912	13937.7	16438.2	43.53	5.88097	5.7816	35.4	17.332	8.4239	0.759738	20.5927	5900	301.19	29.39	2.11	18.84	15.14	294.9	36.08	497.68	128.2	0.643801	0.821513	0.695592	0.261454	0.356199	0.178487	0.304408
6	2013	286.663	365.835	168.617	821.115	42.7419	266.875	40.4101	350.027	5523.7	1068.25	803.148	7395.09	26206.3	14757.8	14339.3	16107.4	44.81	5.95422	5.67511	37.5	14.431	8.59333	0.766779	21.0875	7884	320.62	29.16	1.85	16.58	22.29	309.3	40.73	540.63	118.7	0.653206	0.785951	0.715558	0.194548	0.346794	0.214049	0.284442
6	2014	295.513	356.336	152.772	804.621	43.5094	300.093	44.4128	388.015	6268.01	1395.67	945.925	8609.61	27468.4	17471.1	15338.1	18348	46.01	6.12792	5.72264	37.8	18.867	8.74943	0.770017	20.9863	9664	347.66	40.59	1.66	14.68	22.87	348.8	39.22	606.62	130.2	0.572936	0.767217	0.667741	0.192025	0.427064	0.232783	0.332259
6	2015	290.652	356.645	152.979	800.277	40.234	332	53.482	425.716	7340.55	1852.06	1086.63	10279.3	31744.1	17353.7	15038.5	18422.9	47.06	6.20529	6.01789	38.8	30.438	8.63973	0.756319	21.3833	13573	363.11	62.6	1.47	13.19	23.56	387.5	38.22	666.72	146.5	0.571809	0.749232	0.666031	0.187235	0.428191	0.250768	0.333969
6	2016	295.777	358.135	156.108	810.02	37.9274	352.212	60.2976	450.437	8598.55	2409.04	1213.82	12221.4	33151.1	17943.3	15274.1	18866.5	48.08	6.00282	6.07961	39.6	15.608	8.71863	0.7891	21.6073	14858	386.03	64.41	1.31	12.78	23.45	412.9	37.54	757.34	106	0.566705	0.735098	0.66617	0.17004	0.433295	0.264902	0.333829
6	2017	304.193	362.265	160.254	826.712	43.3175	378.234	71.641	493.193	9481.34	2736.29	1311.49	13529.1	33543.3	18653.8	15386.3	19486.9	49.21	6.12638	6.20678	44.3	13.722	8.71445	0.794203	22.0105	15270	423.65	69.05	1.13	12.4	22.66	457	36.19	807.19	143	0.558637	0.710722	0.655532	0.179292	0.441363	0.289278	0.344468
6	2018	252.29	401.41	115.09	768.79	51.0005	421.954	84.8239	557.778	10177.5	3045.68	1407.78	14631	32328.3	18841.8	16027	19646.9	50.22	6.21831	6.11363	45.5	7.742	8.70282	0.791651	22.1681	20551	483.04	74.74	0.69	11.74	23.25	522.1	35.68	903.18	176.7	0.545392	0.673882	0.640973	0.185965	0.454608	0.326118	0.359027
7	2004	96.7	116.78	27.09	240.57	13.2263	57.9214	10.5336	81.6813	1684.53	156.905	130.545	1971.98	14439.9	5658.34	8174.49	7404.79	26.278	4.27343	3.98526	39.4	5.407	6.98164	0.417311	11.8156	737	76.78	4.86	2.33	16.01	5.22	58.12	23.56	118.98	20.82	0.719353	0.682145	0.748584	0.197504	0.280647	0.317855	0.251416
7	2005	105.579	117.201	33.2993	256.08	13.2923	56.585	11.2762	81.1535	1737.52	161.665	135.052	2034.24	15551.4	6122.66	8082.43	7939.32	26.87	4.13416	3.67918	39.9	7.827	6.41815	0.461352	12.5718	925	77.46	3.69	1.96	15.17	6.42	57.61	23.55	116.56	22.2	0.74773	0.713919	0.772259	0.181776	0.25227	0.286081	0.227741
7	2006	112.696	119.023	33.3759	265.094	12.9527	63.0352	13.213	89.2009	1821.95	167.264	137.633	2126.84	17571.2	7849.39	7889.85	9267.07	27.46	4.1765	3.59376	40	5.885	6.59396	0.55001	30.6986	1337	86.2	3	1.56	14.27	7.47	65.9	23.31	131.8	23.3	0.689412	0.717905	0.748114	0.172532	0.310588	0.282095	0.251886
7	2007	121.232	124.265	38.856	284.354	13.4875	70.119	14.2837	97.8902	1872.76	170.638	142.834	2186.23	17577.8	8203.06	8101.07	9479.85	28.24	4.33518	3.74251	41.8	6.592	6.84305	0.584841	33.9336	1727	93.68	4.03	1.44	14.06	7.56	74.83	23.06	145.9	26.82	0.701851	0.741438	0.766498	0.148409	0.298149	0.258562	0.233502
7	2008	128.833	133.149	43.3818	305.363	14.2786	72.358	15.1414	101.778	1874.42	166.349	138.117	2178.88	19222.3	10215.9	8017.23	11152.3	29.11	4.39783	4.1408	41.304	6.373	7.04555	0.562794	34.8623	1728	97.2	4.58	1.19	13.52	6.43	80.63	21.14	149.48	32.93	0.669116	0.765759	0.753362	0.14837	0.330884	0.234241	0.246638
7	2009	252.358	165.539	70.9044	488.801	14.8088	79.6429	15.7206	110.172	2132.53	176.761	146.141	2455.44	58992.7	11638.6	10404.3	17827.6	29.89	3.93744	3.57972	48.2	5.045	7.0815	0.547363	40.3056	2084	106.1	3.99	1.08	12.27	8.42	88.4	21.77	161.48	37.09	0.633141	0.720943	0.622651	0.417553	0.366859	0.279057	0.377349
7	2010	263.199	170.449	71.6393	505.288	15.6113	85.7513	16.6017	117.964	2428.18	179.735	154.887	2762.8	21188	11463.4	10565.6	12624	33.81	4.15385	3.70579	47.3	9.799	6.76395	0.56492	43.6386	3086	109.61	8.35	1.12	12.32	8.91	95.61	22.36	174.51	39.06	0.652943	0.733037	0.744777	0.141031	0.347057	0.266962	0.255223
7	2011	280.832	181.933	80.3519	543.117	15.4691	111.933	20.7414	148.144	2680.15	192.163	173.948	3046.26	23180.1	12126.9	11227.5	13155.1	34.96	4.40841	3.95794	48.8	14.182	7.58866	0.590885	45.4944	3386	135.7	12.44	0.86	12.4	9.99	124.9	23.24	215.94	57.1	0.580349	0.689644	0.707527	0.133876	0.419651	0.310356	0.292473
7	2012	287.094	188.076	88.5487	563.718	15.6459	145.769	28.0394	189.454	3127.64	241.554	201.384	3570.57	26354.1	13670.1	12369.9	14525.2	36.41	4.76419	3.68275	47.9	11.627	7.63087	0.610886	47.2279	6059	173.92	15.48	0.7	13.55	12	163.2	26.25	278.45	74.2	0.450447	0.587647	0.631595	0.13733	0.549553	0.412353	0.368405
7	2013	287.984	190.828	91.9646	570.776	19.8449	172.163	37.8181	229.826	3768.08	299.735	249.01	4316.83	28209.7	14429.6	13176.7	15413.3	37.83	4.95698	3.36689	46.64	11.907	8.04266	0.589534	49.2758	7915	208.45	21.51	0.7	10.05	18.68	200.4	29.43	331.03	99.2	0.391544	0.473862	0.57883	0.165586	0.608456	0.526138	0.42117
7	2014	281.701	187.054	94.2423	562.997	19.8875	202.244	45.1936	267.325	4592.11	365.745	318.638	5276.49	30839.8	15070.2	14256.1	16105.8	40.01	5.15718	3.23454	44.55	8.606	8.09209	0.541437	51.0487	10107	240.06	27.24	0.68	9.4	18.84	238.4	28.93	377.93	127.8	0.323821	0.383825	0.536324	0.164323	0.676179	0.616175	0.463676
7	2015	285.981	185.613	95.9373	567.531	20.3431	220.69	50.7014	291.735	5663.23	502.961	431.571	6597.76	33636.1	16433.7	15581.9	17485.2	42.01	5.12638	3.64995	44.9	7.1	7.74061	0.501863	52.8065	14115	261.99	29.74	0.59	9.23	17.12	264.8	26.93	407.13	149.4	0.275782	0.319932	0.505533	0.165013	0.724218	0.680068	0.494467
7	2016	278.686	183.484	96.2419	558.412	21.589	245.291	62.7738	329.654	6751.77	688.291	585.128	8025.19	35916.2	17487.5	16817.4	18566.8	44.15	4.35007	2.7493	44.7	15.804	7.73016	0.744069	53.9032	10425	294.13	35.52	0.57	9.08	17.51	302.5	27.15	457.15	175	0.231777	0.18497	0.467892	0.167703	0.768223	0.81503	0.532108
7	2017	273.092	185.022	96.1916	554.306	22.2651	273.535	74.8272	370.627	7794.51	852.02	689	9335.53	37674.5	19203.5	18111.3	20092.6	46.02	4.46944	3.57496	44.9	12.423	8.09331	0.681679	54.2958	12559	330.97	39.66	0.5	8.6	18.73	342.8	27.83	525.03	188.4	0.156287	0.061637	0.419366	0.162711	0.843713	0.938363	0.580634
7	2018	152.706	245.572	75.6911	473.969	30.78	286.359	83.5981	400.737	8478.64	945.375	761.755	10185.8	35135.6	19751.5	18256.2	20621.2	47.52	4.23928	3.51351	46.5	8.237	8.0302	0.712874	54.6967	19456	355.85	44.48	0.44	8.54	17.46	374.3	26.44	572.14	202.9	0.170344	0.034938	0.411579	0.191578	0.829656	0.965062	0.588421
8	2004	57.63	82.52	24.39	164.54	7.4749	25.7732	7.5928	40.8409	530.392	31.3665	281.103	842.862	13724	7393.52	9085.37	8866.69	43.52	4.50453	5.25293	41.4	9.932	8.40607	0.683299	25.5171	278	37.94	2.91	0.94	5.27	4.06	30.58	10.26	63.83	7.59	0.769081	0.717165	0.779918	0.178007	0.230919	0.282835	0.220082
8	2005	60.5268	83.6405	23.8942	168.062	7.5675	26.0069	7.3369	40.9113	521.344	33.0624	284.985	839.391	16766.1	8037.17	9597.17	9931.55	45.2	4.32815	4.75643	41.6	50.708	8.10865	0.565072	25.558	200	38.05	2.86	0.96	5.06	4.15	30.74	10.17	65.38	6.28	0.771597	0.739677	0.777332	0.19852	0.228403	0.260323	0.222668
8	2006	64.7116	85.2619	22.6	172.573	7.4565	27.7194	8.2982	43.4741	559.834	33.8766	286.96	880.671	18898.1	8724.97	10103.4	10732.9	46.1	4.52937	5.07853	41.4	47.734	8.16899	0.650565	21.0251	248	40.87	2.6	0.79	4.66	4.84	33.18	10.29	68.96	7.7	0.765297	0.724722	0.772905	0.19581	0.234703	0.275278	0.227095
8	2007	68.7065	89.4369	20.0782	178.222	7.2682	34.7334	8.6927	50.6943	586.104	33.3068	295.752	915.162	21605.1	9872.53	10981.8	11744.9	47.2	4.56885	5.66921	42.9	59.058	8.3247	0.718605	21.0521	296	48.06	2.67	0.74	4.62	5.4	39.94	10.76	79.87	10.76	0.713868	0.730495	0.750835	0.187623	0.286132	0.269505	0.249165
8	2008	72.9322	95.8017	18.7981	187.532	8.0478	28.5931	9.6555	46.2964	596.468	30.0214	278.19	904.679	21980.1	10552.1	10801.9	12590.8	48	4.39441	5.93088	43.6	55.788	8.3453	0.736459	21.7365	341	43.49	2.81	0.56	4.05	6.2	35.49	10.81	77.18	4.61	0.782212	0.745283	0.788981	0.182831	0.217788	0.254717	0.211018
8	2009	63.2684	93.2128	25.1366	181.618	8.62	33.958	10.9535	53.5315	718.209	30.8905	294.792	1043.89	22002.2	13029.1	10868.7	14032	49.13	4.28689	5.59213	46.5	35.906	8.43693	0.671622	23.1956	630	50.27	3.29	0.55	3.39	7.48	42.11	11.42	90.16	5.48	0.719854	0.744962	0.76147	0.171954	0.280146	0.255038	0.23853
8	2010	63.828	98.6091	26.2347	188.672	9.0703	36.8392	12.0977	58.0072	745.362	31.1626	335.803	1112.33	23054.5	13248.1	11619.3	14441.8	49.8	4.35916	5.61863	48	49.447	8.12365	0.737393	24.4937	714	52.77	5.24	0.54	3.27	8.37	45.82	12.18	97.59	6.24	0.74248	0.749056	0.778314	0.157992	0.25752	0.250944	0.221686
8	2011	62.8163	103.899	28.0887	194.804	9.1314	42.8003	13.3949	65.3266	739.624	32.8329	402.302	1174.76	25578.2	14233.8	13531.9	15675.6	50.5	4.25988	5.65088	47.9	42.425	8.87962	0.735575	26.13	765	57.81	7.47	0.5	3.5	10.23	51.1	14.23	109.53	6.9	0.716282	0.714397	0.760823	0.155752	0.283718	0.285603	0.239177
8	2012	64.3812	112.552	30.0107	206.944	14.4144	44.4711	14.0179	72.9034	783.146	61.7768	496.955	1341.88	20675.8	15158	15290.9	16274.5	51.6	4.36229	5.63178	49.9	40.956	9.1472	0.748011	27.3563	1093	63.21	9.7	0.48	3.54	12.09	56.8	16.1	121.3	8.4	0.713304	0.691562	0.746926	0.181498	0.286696	0.308438	0.253073
8	2013	63.9378	106.102	30.7809	200.821	10.5404	63.8096	21.4659	95.8159	922.923	79.7601	584.911	1587.59	31985.8	17491.3	17646.4	19120.6	52.74	4.41365	5.5261	51.7	40.336	9.18771	0.785452	27.7676	1331	82.11	13.6	0.25	2.71	22.06	70.8	25.02	155.62	11	0.576546	0.513761	0.651403	0.183156	0.423454	0.486239	0.348597
8	2014	72.1494	114.361	40.288	226.799	11.0286	63.5403	19.7923	94.3612	1099.85	110.35	641.436	1851.64	32184.4	17442	18904.2	19471.7	53.76	4.49924	5.45121	51.9	38.462	9.09845	0.77871	28.7951	1597	80.02	14.38	0.16	1.58	16.12	76.5	17.86	159.56	11.3	0.613532	0.558562	0.678668	0.177233	0.386468	0.441438	0.321332
8	2015	68.3306	111.836	41.7702	221.937	12.0287	70.9181	21.3528	104.3	1320.28	127.569	705.668	2153.52	36339.1	18398.9	20095.7	20815.2	55.12	6.09859	7.10623	53.3	38.419	9.14268	0.766946	29.4841	2061	88.43	15.87	0.13	1.85	16.12	86.2	18.1	173.1	17.4	0.584847	0.538083	0.653573	0.199141	0.415153	0.461917	0.346427
8	2016	68.548	111.456	42.5158	222.519	11.5683	72.296	25.2095	109.074	1562.23	156.059	762.637	2480.92	39066.6	19990.1	19475.1	21894.3	56.78	5.5873	7.05678	54.3	40.501	9.06679	0.86307	30.771	1939	92.21	16.86	0.08	2	16.69	90.3	18.77	178.87	20.5	0.58274	0.520411	0.654207	0.186837	0.41726	0.479589	0.345793
8	2017	75.2811	112.603	45.0782	232.962	15.3685	73.2344	26.993	115.596	1736.54	172.712	754.495	2663.75	33987.2	19457	21200.8	21795.9	58.04	4.36804	6.59964	55.7	41.628	9.41585	0.854811	33.1361	2133	97.68	18.03	0.07	1.7	16.93	96.9	18.7	194	18.5	0.627015	0.493183	0.669244	0.195776	0.372985	0.506817	0.330756
8	2018	60.2716	101.372	48.4343	210.078	12.5296	83.7788	32.1546	128.463	1843.47	187.88	782.571	2813.92	42877.4	20113.4	21484.2	22676.8	59.06	4.31864	6.82488	56.6	12.451	9.73238	0.858941	37.4979	3292	107.14	21.45	0.06	2.11	16.99	109.3	19.16	216.56	21.2	0.587001	0.427153	0.641922	0.188541	0.412999	0.572847	0.358077
9	2004	711.76	621.14	106.05	1438.95	54.1808	214.47	40.4318	309.082	6121.51	2232.39	480.474	8834.38	11477.2	6296.51	7724.87	7391.52	35.835	6.65038	5.84803	33.05	134.366	8.38022	0.679752	10.3096	3407	286.52	22.44	8.1	41.89	9.31	249.79	59.29	393.7	165.17	0.782591	0.705488	0.841232	0.087367	0.217409	0.294512	0.158768
9	2005	594.411	545.137	101.784	1241.33	52.5579	224.213	41.0066	317.777	6179.73	2259.17	484.362	8923.27	12797.4	6754.56	8165.88	7936.12	37.69	6.67147	5.91895	33.32	138.158	8.16949	0.706378	11.0778	3585	300.26	17.52	7.39	39.31	10.94	260.13	57.65	406.32	171.59	0.784612	0.721067	0.845176	0.083479	0.215388	0.278933	0.154824
9	2006	719.063	548.947	94.2594	1362.27	49.7705	221.651	40.0317	311.453	6363.04	2346.48	512.121	9221.64	13732.5	7302.76	8821.05	8525.39	38.77	6.67957	5.86641	33.91	124.871	8.1301	0.750409	20.8434	4131	298.01	13.45	6.8	37.72	11.47	255.46	55.99	411.23	155.68	0.798593	0.742652	0.857384	0.074216	0.201407	0.257348	0.142616
9	2007	769.731	559.879	89.7845	1419.39	47.0687	221.139	40.8058	309.014	6514	2385.08	535.458	9434.54	16304.2	7521.03	8910.06	9042.28	40.25	6.79352	6.10196	33.75	126.661	8.16702	0.782628	21.2106	5358	295.73	13.6	6.28	35.58	11.81	255.35	53.67	429.94	134.42	0.818626	0.767773	0.868468	0.073033	0.181374	0.232227	0.131532
9	2008	827.493	597.271	90.1241	1514.89	48.0314	240.561	35.0275	323.62	6234.97	2349.61	530.339	9114.91	17787.5	8403.75	9631.18	9929.33	41.9	6.95176	6.43889	32.89	148.667	8.35792	0.808495	21.3913	5496	307.31	16.31	5.23	34.95	13.46	269.99	53.63	452.5	141.11	0.801566	0.806052	0.86385	0.073184	0.198434	0.193948	0.13615
9	2009	864.16	734.014	135.137	1733.31	45.4213	437.242	47.2816	529.945	7104.65	2726.46	621.297	10452.4	20608.2	10317.1	10366.7	11203.6	43.74	6.4128	6.293	35.13	139.786	8.42494	0.785615	21.6285	6839	499.74	30.21	4.75	32.55	14.85	477.79	52.15	873.94	133.8	0.602878	0.747272	0.774382	0.071911	0.397122	0.252728	0.225618
9	2010	824.86	807.252	142.632	1774.74	42.8937	259.958	34.6655	337.517	7866.48	2917.64	700.363	11484.5	23353.7	12263.2	11791.7	13624.3	44.5	6.65214	6.49877	34.88	131.443	8.168	0.769402	21.4545	10061	311.61	25.91	4.4	31.11	16.67	285.34	52.18	504.1	118.76	0.752084	0.813812	0.845635	0.067983	0.247916	0.186188	0.154365
9	2011	846.534	852.942	168.576	1868.05	43.5789	299.974	37.9683	381.521	8282.18	3005.27	742.073	12029.5	24567.1	13259.4	12912	14516.4	45.6	6.73423	6.60123	34.67	137.685	8.66587	0.824643	21.6773	11119	338.79	42.5	3.79	28.53	20.8	328.4	53.12	581.12	128.8	0.720075	0.797917	0.831749	0.065754	0.279925	0.202083	0.168251
9	2012	851.631	871.995	177.293	1900.92	101.502	264.127	30.0824	395.711	9163.27	3403.74	826.908	13393.9	21992.9	14874	15488	16746.8	46.8	6.65375	6.30783	35.43	152.121	8.70987	0.846162	22.3717	15315	348.62	47.05	3.34	28.29	25.78	338.3	57.41	596.61	137.4	0.745407	0.823155	0.814622	0.126246	0.254593	0.176845	0.185378
9	2013	897.058	850.507	192.171	1939.74	47.5895	307.756	40.5333	395.879	10508.3	3951.36	923.487	15383.1	27853.2	15511	15515.5	16995.1	48.12	6.60088	6.3428	36.32	153.198	8.90172	0.851695	23.7954	18186	351.94	43.78	3.1	23.33	36.95	332.5	63.38	654.98	73.4	0.714621	0.779792	0.826377	0.069154	0.285379	0.220208	0.173623
9	2014	887.296	808.708	164.808	1860.81	50.8603	345.244	46.2678	442.372	11687.9	4486.62	1025.45	17200	30549.9	16514.3	16256.2	18101	49.33	6.67246	6.28201	37.46	141.013	8.86757	0.859639	24.2687	20132	383.54	59.41	2.63	22.34	38.5	378.9	63.47	665.87	155.4	0.68929	0.759926	0.811634	0.073895	0.31071	0.240074	0.188366
9	2015	835.068	808.644	146.478	1790.19	54.4791	401.54	61.6072	517.627	13111.7	5184.98	1160.39	19457	32563.2	18034.1	17135.9	19456.4	51.33	6.53968	5.96492	40.49	129.789	8.9881	0.841275	24.8556	30130	430.67	86.95	2.43	21.31	38.39	455.5	62.13	783.63	189.5	0.645114	0.696974	0.786948	0.075871	0.354886	0.303026	0.213052
9	2016	814.245	815.034	145.664	1774.94	58.8719	479.476	79.522	617.87	14372.9	5707.25	1289.9	21370	31814.3	18428.6	18183	19672.4	53.32	6.46389	5.81925	42.07	154.281	8.92044	0.865002	25.225	31826	510.22	107.65	2.35	20.75	37.87	556.9	60.97	936.37	238.4	0.605973	0.622343	0.766027	0.072887	0.394027	0.377657	0.233973
9	2017	791.922	827.44	147.069	1766.43	61.2689	508.674	96.2612	666.204	14575.7	5749.45	1321.46	21646.6	32387.9	18256.6	17465.3	19441.9	55.01	6.44151	5.91591	41.8	169.833	9.08584	0.876746	25.4911	35348	549.62	116.59	2.17	19.72	23.52	620.8	45.4	1019.3	267.7	0.627925	0.605472	0.775994	0.069382	0.372075	0.394528	0.224006
9	2018	752.598	724.137	96.4511	1573.19	68.2802	563.573	115.805	747.658	15189.1	6020.03	1381.34	22590.5	32716.3	18800.1	17285	19836.3	56.43	6.43803	5.90218	46.2	167.027	9.09406	0.870874	25.575	51894	611.58	136.07	1.75	17.45	28.46	700	47.66	1140.86	306.8	0.613384	0.572196	0.766398	0.071135	0.386616	0.427804	0.233602
10	2004	560.35	512.63	263.32	1336.3	57.7955	210.906	47.9709	316.672	6934.69	1363.18	393.847	8691.71	11222.6	6145.88	7602.72	7293.13	28.908	5.84542	5.30696	31.8	34.937	8.21924	0.647413	7.79232	3318	298.31	18.53	18.96	60.41	16.7	220.6	96.07	427	110.27	0.747146	0.861496	0.82717	0.115752	0.252854	0.138504	0.17283
10	2005	573.141	561.759	268.172	1403.07	55.106	227.897	52.7914	335.795	7099.34	1403.21	415.901	8918.44	13060.6	7007.84	8232.8	8193.71	30.65	5.90149	5.24097	30.8	88.123	7.98551	0.695881	8.13943	3748	318.8	16.99	18.2	56.14	17.74	243.71	92.08	468.02	111.49	0.723564	0.853545	0.817305	0.113967	0.276436	0.146455	0.182695
10	2006	621.676	567.056	297.297	1486.03	52.7562	239.32	52.7337	344.81	7384.28	1511.29	439.702	9335.27	15312.6	8138.4	9307.43	9414.84	32.47	6.00179	5.26031	31	112.399	8.054	0.736094	24.0683	5242	329.81	15	16.07	52.18	19.94	256.62	88.19	485.26	116.17	0.701131	0.853377	0.808902	0.113404	0.298869	0.146623	0.191098
10	2007	650.752	591.931	340.158	1582.84	52.3547	247.541	52.3646	352.261	7250.27	1605.88	475.933	9332.08	16313.7	8746.94	9791.55	10026.8	34.34	6.05313	5.41058	31.2	155.243	8.18266	0.793153	24.1844	6998	337.82	14.27	14.98	49.45	19.67	268.16	84.1	498.35	122.07	0.708807	0.865759	0.817776	0.105082	0.291193	0.134241	0.182224
10	2008	701.657	636.383	380.918	1718.96	46.8612	262.553	51.9515	361.366	6798.88	1652.94	516.309	8968.13	18229.1	9543.3	10433.6	10797.6	36.03	6.09396	5.63304	29.7	166.745	8.33583	0.803471	24.2635	9133	345.21	16.15	12.62	44.74	22.13	281.87	79.5	520.21	123.03	0.695324	0.871686	0.817989	0.095026	0.304676	0.128314	0.182011
10	2009	497.822	670.92	295.14	1463.88	44.8343	316.618	55.1852	416.638	6852.7	1855.69	621.695	9330.09	19461.7	10283.7	10370.6	11282.8	37.7	5.59525	5.40799	31	175.816	8.38743	0.820756	24.3116	11425	396.22	20.67	11.78	39.44	25.97	339.45	77.19	606.02	150.06	0.643957	0.878167	0.802806	0.087288	0.356043	0.121833	0.197194
10	2010	501.313	695.85	305.922	1503.08	44.0415	366.275	59.6763	469.993	6991.34	2095.12	747.926	9834.39	21448.1	10668.7	10921.5	11710.9	38.5	5.82974	5.45707	30.7	201.773	7.877	0.837658	23.4827	16539	437.95	32.04	11.31	38.65	27.33	392.71	77.28	691.75	170.96	0.616079	0.87534	0.792554	0.084902	0.383921	0.12466	0.207446
10	2011	512.482	734.928	345.93	1593.34	45.8415	429.934	68.3343	544.11	6856.39	2178.93	799.43	9834.75	23308.5	11662.9	11821.1	12663.9	40.57	6.27179	5.91016	32.1	277.447	8.70445	0.848261	23.6044	19259	496.77	47.12	11.43	38.42	33.66	460.6	83.51	818.61	186.1	0.565189	0.863633	0.770783	0.084764	0.434811	0.136367	0.229217
10	2012	578.672	752.034	366.016	1696.72	46.5906	462.492	75.3005	584.383	7139.85	2438.98	912.396	10491.2	25843.7	12587.8	12750.2	13665.6	42.43	6.58514	6.28907	33.8	295.72	8.66313	0.86088	23.6791	26791	532.37	52.13	10.99	37.51	35.09	500.8	83.58	894.58	190.6	0.541895	0.852922	0.758934	0.086678	0.458105	0.147078	0.241066
10	2013	611.281	766.423	424.638	1802.34	54.7185	405.962	55.8169	516.497	7643.56	2838.48	1072.74	11554.8	29000.9	14482.9	14052	15974.4	43.8	6.67081	6.26444	35.7	295.051	8.78332	0.871538	23.5667	29482	463.3	52.99	9.77	37.24	61.09	408.4	108.1	802.1	122.8	0.579026	0.890671	0.773376	0.103945	0.420974	0.109329	0.226624
10	2014	730.812	774.401	400.554	1905.77	57.3852	494.561	68.945	620.891	8314	3412.15	1252.24	12978.4	30978.5	15545.5	15251	16939.2	45.2	6.66758	6.23873	37.1	298.088	8.99987	0.881431	23.4343	33366	547	74.32	8.45	35.92	64.62	511.9	108.99	998.89	133.9	0.49774	0.866272	0.736421	0.106245	0.50226	0.133728	0.263579
10	2015	765.786	814.421	409.885	1990.09	60.2694	534.215	85.4724	679.956	9328.92	4102.06	1490.5	14921.5	32121.2	15881.5	16255.1	17367.9	46.85	6.69095	6.35321	40.2	300.755	8.78222	0.881471	23.371	47766	584.49	95.47	7.39	33.76	70.3	568.5	111.46	1120.96	127.5	0.500219	0.840667	0.73313	0.104329	0.499781	0.159333	0.26687
10	2016	782.674	817.834	418.695	2019.2	63.7357	605.729	114.299	783.764	10283.1	4789.46	1675.47	16748.1	33217.4	16974.1	17908.6	18431.3	48.5	6.67118	6.25996	42	313.143	8.76597	0.885676	24.7906	49145	670.2	113.57	5.4	31.3	76.26	670.8	112.96	1322.06	132.5	0.45089	0.787176	0.704038	0.10344	0.54911	0.212824	0.295962
10	2017	806.514	828.705	455.424	2090.64	67.873	689.154	146.792	903.819	10845.6	5120.36	1785.66	17751.7	34600.6	18222.4	17178.2	19282.7	50.16	6.70586	6.27557	43.3	299.29	8.89423	0.869485	24.676	55407	780.9	122.92	3.3	29.75	73.87	796.9	106.92	1562.42	138.3	0.386945	0.76035	0.673617	0.104882	0.613055	0.23965	0.326383
10	2018	967.769	860.029	329.26	2157.06	72.0692	759.83	172.11	1004.01	11213.1	5485.98	1908.57	18607.6	34858.4	19668.2	16721.2	20253.4	51.71	6.74664	6.13082	45.2	283.343	8.92672	0.877581	27.9635	82318	856.42	146.59	2.31	28.22	53.38	920.1	83.91	1727.11	197	0.331907	0.749533	0.651268	0.102744	0.668093	0.250467	0.348732
11	2004	377.1	462.9	93.36	933.36	48.1002	124.492	31.3951	203.988	2833.67	819.62	132.148	3785.44	11446.2	6717.09	6880.29	7857.32	52.777	5.71895	5.55066	35.2	102.334	8.49193	0.55146	17.5062	2809	192.16	11.61	7	43.69	12.26	141.04	62.95	315.63	29.4	0.819351	0.76863	0.828277	0.146	0.180649	0.23137	0.171723
11	2005	307.03	383.621	94.1257	784.777	44.8628	124.334	33.3418	202.539	2840.53	805.611	128.143	3774.29	13275.1	7930.26	7560.99	9053.35	53.1	6.09931	5.54872	33.6	106.206	8.45998	0.548637	17.5594	2906	185.18	17.36	5.02	36.47	11.69	149.36	53.18	318.18	33.71	0.807757	0.756294	0.822692	0.142537	0.192243	0.243706	0.177308
11	2006	291.61	389.398	94.3273	775.335	45.4815	131.45	32.9299	209.861	2923.35	798.21	129.495	3851.05	14864.2	9299.07	8730.17	10415.9	53.5	6.28751	5.64066	33.8	111.513	8.53196	0.59043	36.4465	3622	194.52	15.35	4.04	35.78	14.21	155.83	54.03	330.5	35.2	0.787965	0.752744	0.81195	0.143951	0.212035	0.247256	0.18805
11	2007	290.229	411.198	100.894	802.322	46.7751	141.964	33.4253	222.164	2967.96	790.142	136.579	3894.68	15291.7	9221.88	8500.63	10391.3	53.9	6.50112	5.60938	35.1	113.423	8.69741	0.593082	36.8486	4303	205.5	16.64	3.81	34.81	13.75	169.8	52.37	351.07	40.89	0.802184	0.787128	0.826999	0.132668	0.197816	0.212872	0.173001
11	2008	296.027	410.689	110.913	817.629	43.7744	154.982	35.1168	233.873	2957.27	773.268	145.644	3876.18	16876.5	9970.8	9176.92	11144.1	55.4	6.59937	5.6355	35	112.94	8.70089	0.581959	39.4369	4574	218.74	15.14	3.6	33.17	11.74	185.36	48.51	373.12	46.12	0.792634	0.78558	0.826543	0.121691	0.207366	0.21442	0.173457
11	2009	326.267	422.053	134.924	883.245	43.5388	157.504	38.2823	239.326	3470.67	878.52	182.669	4531.86	20092.7	12201.4	11569.5	13535.9	55.5	5.97781	5.48208	39.3	92.459	8.7457	0.589884	39.5896	5079	222.09	17.02	3.37	33.1	11.3	191.56	47.77	381.19	49.7	0.76704	0.733794	0.805243	0.130174	0.23296	0.266206	0.194757
11	2010	326.111	435.932	135.886	897.929	40.3824	177.219	41.9756	259.577	3818.52	945.42	210.78	4974.72	20569.6	12441.1	11068.3	13483.6	55.66	6.32859	5.76003	38.9	91.611	8.75161	0.598255	39.662	6780	232.95	26.63	2.34	31.23	12.98	213.02	46.55	413.29	59.31	0.760941	0.75023	0.811787	0.110557	0.239059	0.24977	0.188213
11	2011	350.213	438.008	136.188	924.408	44.6259	215.686	45.7843	306.096	3846.54	1005.17	235.518	5087.22	21599.8	12596.9	12014.4	13822.3	56.5	6.24754	6.41254	39.1	95.042	9.1148	0.621217	40.5822	12236	277.02	29.05	1.6	31.6	12.61	260.3	45.8	492.4	74	0.740217	0.739224	0.799368	0.113133	0.259783	0.260776	0.200632
11	2012	355.077	501.523	160.975	1017.58	53.1089	241.001	50.0601	344.17	4056.05	1206.51	293.512	5556.07	23071.4	13687.9	12381.1	14945.8	56.9	5.92745	6.40975	40.5	101.334	9.20955	0.677512	41.4875	20268	311.82	32.32	1.55	31.43	13.09	298.1	46.07	571.07	71.2	0.715331	0.734808	0.779852	0.129794	0.284669	0.265192	0.220148
11	2013	349.241	501.948	166.319	1017.51	49.5785	271.621	50.8516	372.051	4301.49	1625.56	385.819	6312.87	26746.8	14219.1	14260.1	15894.1	57.4	5.94827	6.28156	42.4	108.813	9.48055	0.712209	41.7747	19819	331.13	40.67	1.81	33.06	17.78	319.4	52.65	614.95	76.5	0.698109	0.71896	0.770759	0.127236	0.301891	0.28104	0.229241
11	2014	368.133	508.031	166.228	1042.39	45.0461	224.544	57.6246	327.215	4683.18	1939.56	522.921	7145.66	31685.8	15835.1	14369	17759	58.01	5.95176	6.16958	45.7	112.846	9.3542	0.69535	42.3856	15412	289.26	38.06	1.45	31.96	17.6	276.2	51.02	539.12	64.3	0.744548	0.705051	0.79295	0.125875	0.255452	0.294949	0.20705
11	2015	374.281	504.136	166.812	1045.23	34.3955	159.807	48.9511	243.154	5300.54	2335.66	644.203	8280.4	37829.8	16668.9	15031.6	19332.6	58.8	5.14033	5.61902	50.7	115.904	9.31843	0.717458	42.8208	18943	196.25	46.9	1.54	31.09	17.23	193.3	49.85	406.15	30.3	0.826652	0.762583	0.848286	0.10394	0.173348	0.237417	0.151714
11	2016	393.4	499.951	167.544	1060.89	35.5327	182.417	59.1433	277.093	5990.26	2745.64	800.658	9536.56	39275.8	16949.4	15517.2	19506.7	59.2	4.68045	5.5041	54	124.409	9.31913	0.76466	43.3014	18046	224.67	52.43	1.48	30.61	17.69	227.3	49.79	475.49	28.9	0.814559	0.727081	0.839219	0.102748	0.185441	0.272919	0.160781
11	2017	388.313	486.448	170.001	1044.76	36.8041	194.276	66.2859	297.366	6452.88	3171.47	927.783	10552.1	41098.4	17408.1	15235.2	19855.8	59.4	4.65364	5.63253	55.2	119.262	9.36322	0.797696	43.8081	18221	244.44	52.93	1.23	28.22	19.02	248.9	48.47	518.57	27.7	0.813564	0.723971	0.838573	0.102355	0.186436	0.276029	0.161427
11	2018	231.581	232.935	60.2447	524.76	54.93	198.181	85.1438	338.255	6834.83	3505.28	1038.72	11378.8	34618.4	17089.2	15823.2	19617.2	60.1	4.44346	6.03978	57	121.632	9.47239	0.781178	44.2926	19435	277.03	61.22	0.85	26.59	16.52	294.3	43.95	605.75	26.8	0.82453	0.653908	0.829496	0.120939	0.17547	0.346092	0.170504
12	2004	458.9	634	139.13	1232.03	49.4536	166.921	35.3098	251.684	4280.41	955.397	234.887	5470.7	11001.2	5373.27	7406.39	6764.36	42.599	5.63617	5.63687	40.7	171.434	8.09618	0.590279	15.7376	3280	237.09	14.8	6.96	38.14	21.89	184.69	66.99	369.82	66.55	0.858531	0.812033	0.861815	0.118555	0.141469	0.187967	0.138185
12	2005	361.017	533.738	139.043	1033.8	47.5048	178.49	36.3508	262.345	4307.14	959.669	253.22	5520.03	12406.9	5721.5	7465.8	7173.78	43.2	5.77959	5.82319	40.3	159.65	7.82228	0.627431	15.9599	3860	246.69	15.65	5.93	35.94	21.61	198.87	63.48	396.04	65.17	0.855924	0.825527	0.863366	0.114879	0.144076	0.174473	0.136634
12	2006	389.89	539.771	141.466	1071.13	45.9183	181.772	36.8777	264.568	4487.06	995.275	287.236	5769.57	14800	7571.94	7845.66	8864.6	43.8	5.97463	5.84542	40.8	153.848	8.258	0.618036	31.9324	4734	244.55	20.01	5.41	29.53	23.69	205.95	58.62	399.03	71.49	0.828917	0.836117	0.849984	0.116706	0.171083	0.163883	0.150016
12	2007	397.012	562.508	150.317	1109.84	47.8194	193.329	37.8351	278.983	4736.1	1039.25	330.165	6105.52	15044.5	8312.34	8360.39	9472.79	44.3	6.05773	5.85664	40.8	144.641	8.42336	0.633264	32.2478	6616	259.73	19.03	3.81	30.77	18.99	225.41	53.57	429.71	74.69	0.827651	0.845411	0.854148	0.106596	0.172349	0.154589	0.145852
12	2008	433.425	598.285	164.229	1195.94	49.3672	220.863	42.2837	312.514	4711.91	1073.22	364.417	6149.55	15806.3	8643.56	8493.37	9754.71	45.2	6.19071	5.93483	39.4	136.653	8.48551	0.646251	32.983	8374	290.48	22.05	3.48	31.05	23.23	254.75	57.76	490.59	76.68	0.817846	0.843849	0.850316	0.102864	0.182154	0.156151	0.149684
12	2009	424.622	579.873	181.972	1186.47	51.6303	264.989	52.7412	369.36	5423.83	1257.19	488.167	7169.19	18666.9	11253.7	10757.8	12219.1	46	5.89765	5.58125	39.5	133.488	8.48868	0.667055	34.4748	11357	340.55	29.07	2.68	30.56	25.33	310.79	58.57	597.05	83.1	0.746624	0.780323	0.802667	0.113133	0.253376	0.219677	0.197333
12	2010	450.165	636.413	186.725	1273.3	48.1956	297.494	59.3239	405.014	5736.24	1401	603.682	7740.92	20738.3	12660.6	12254.1	13562.3	49.7	6.12025	5.89163	37.9	127.597	8.4553	0.689388	36.0259	17362	367.75	37.27	2.4	24.08	28.08	350.46	54.55	660.29	95.18	0.712471	0.747111	0.784216	0.105415	0.287529	0.252889	0.215784
12	2011	465.811	672.14	196.64	1334.59	52.4756	386.451	71.1947	510.122	5915.96	1555.49	702.011	8173.45	21329.7	12470.8	12177.9	13341.2	51.83	6.24605	5.91666	36.8	122.955	9.04718	0.735998	36.9481	19035	438.19	71.72	2.6	25.52	33.01	449	61.12	840.72	118.4	0.671513	0.73071	0.761292	0.105401	0.328487	0.26929	0.238708
12	2012	457.435	689.718	210.341	1357.49	55.1822	447.132	83.8495	586.164	6524.95	1772.97	806.777	9104.7	23224.1	13073.4	13271.7	14057.3	53.5	6.10911	5.67483	36.8	131.415	9.20158	0.761953	37.7489	24475	505.86	80.36	2.33	23.65	37.78	522.4	63.76	957.36	151.2	0.640405	0.68805	0.739156	0.108918	0.359595	0.31195	0.260844
12	2013	477.35	721.077	227.032	1425.46	75.6914	522.917	135.891	734.499	7447.87	2016.66	930.519	10395.1	23573.7	14113.4	14004.9	15068.2	54.51	6.15702	5.63513	40.1	142.372	9.3448	0.782174	39.1295	28760	636.08	98.64	2.57	25.38	59.14	647.4	87.1	1107	274.9	0.587648	0.515446	0.681782	0.137736	0.412352	0.484554	0.318218
12	2014	479.087	754.491	233.836	1467.41	77.8273	666.49	155.906	900.224	8462.35	2383.04	1094.48	11939.9	25251.8	14214.6	14447.5	15209.1	55.67	6.21049	5.72623	41.3	148.152	9.11094	0.79347	39.0151	28290	757.09	143.77	2.49	24.79	58.05	814.9	85.32	1368.82	346.3	0.520962	0.481004	0.643742	0.137289	0.479038	0.518996	0.356258
12	2015	482.493	761.639	237.885	1482.02	78.8077	710.86	158.15	947.817	10078.8	2936.82	1318.75	14334.4	27161.2	15007.3	15372.6	16078.8	56.85	6.23128	5.65249	43.1	155.688	9.28219	0.783778	43.2297	38781	778.82	168.99	2.4	24.35	56.96	864.1	83.72	1453.72	358.2	0.51272	0.493967	0.641789	0.135077	0.48728	0.506033	0.358211
12	2016	486.868	767.769	240.662	1495.3	77.868	703.423	168.855	950.146	11732.5	3352.91	1476.28	16561.7	29556.5	16641.5	15621.1	17518.6	58.1	6.10366	5.43214	43.9	173.863	9.24426	0.785173	44.2105	41822	779.91	170.23	2.2	24.07	57.77	866.1	84.05	1430.65	385.6	0.511699	0.498613	0.642697	0.132636	0.488301	0.501387	0.357303
12	2017	498.453	778.106	245.998	1522.56	82.0677	742.263	193.758	1018.09	12688.8	3481.39	1518.03	17688.2	31526.5	17544.2	16724.7	18515.3	59.3	6.20185	5.54472	45.2	177.943	9.34567	0.783561	45.6598	46369	842.98	175.11	1.95	24.16	57.68	934.3	83.79	1530.19	422.2	0.503916	0.437464	0.63047	0.136171	0.496084	0.562536	0.36953
12	2018	648.711	817.759	309.543	1776.01	95.0065	815.371	188.196	1098.57	13318.6	3667.87	1597.75	18584.2	31644.7	18427.6	17469.5	19406.6	60.3	6.21791	5.61796	47.6	157.81	9.47037	0.784367	46.4828	64106	898.63	198.84	1.8	14.48	63.59	1018.7	79.87	1659.27	458	0.479175	0.480689	0.619713	0.143977	0.520825	0.519311	0.380287
13	2004	333.92	495.72	118.93	948.57	37.0234	171.723	29.7031	238.449	2796.39	873.969	330.75	4001.11	11823.5	7156.75	8125.56	8002.05	35.498	5.54673	5.26617	43.1	117.37	8.15716	0.59662	13.1196	3281	222.47	15.86	6.01	32.98	9.34	190.13	48.32	361.1	67.47	0.752082	0.797062	0.798847	0.131094	0.247918	0.202938	0.201153
13	2005	316.411	447.971	112.127	876.508	35.3769	172.1	28.4838	235.961	2766.1	914.238	343.793	4024.13	13356.9	8178.69	9735.95	9143.02	37	5.61155	5.10515	43.7	151.302	7.99092	0.632946	13.9425	3659	222.9	13.06	3.79	26.45	13.02	192.7	43.26	364.66	64	0.750491	0.7951	0.800144	0.124348	0.249509	0.2049	0.199856
13	2006	340.404	453.856	118.778	913.038	35.7076	175.523	27.0971	238.327	2839.53	933.124	356.724	4129.38	15030.7	9267.86	11062.8	10335.4	38.71	5.771	4.95767	42	163.349	8.16877	0.658112	27.0968	5608	225.19	13.14	3.1	24.74	13.5	196.99	41.33	373.83	61.49	0.742536	0.802241	0.796263	0.126106	0.257464	0.197759	0.203737
13	2007	345.06	473.246	124.896	943.202	35.3116	193.788	24.2826	253.383	3007.19	953.145	370.592	4330.92	15904.1	9209.97	10509.8	10267.4	40.45	5.83134	5.10855	40.7	170.867	8.41965	0.679661	27.6027	5687	239.19	14.06	3.1	24.79	14.8	210.69	42.69	400.76	63.31	0.75564	0.85436	0.813855	0.114147	0.24436	0.14564	0.186145
13	2008	346.987	491.373	126.745	965.105	33.4297	213.15	27.613	274.193	3040.23	956.849	383.747	4380.82	17147.4	9939.95	10027.1	10827.5	42.15	5.86451	5.15979	40.1	167.793	8.43277	0.691975	28.9292	6133	258.81	15.38	2.84	24.64	17.8	228.91	45.28	437.44	65.67	0.74885	0.863196	0.816087	0.100876	0.25115	0.136804	0.183913
13	2009	419.665	702.805	160.848	1283.32	33.3949	228.579	27.2498	289.224	3757.5	1056.29	446.794	5260.59	20912.2	11732.6	12148.3	12831.6	43.2	5.29346	5.12902	41.4	166.631	8.46535	0.64161	29.879	8309	272.45	16.43	2.25	21.7	21.95	243.33	45.9	464.87	67.68	0.714631	0.853175	0.793623	0.11032	0.285369	0.146825	0.206377
13	2010	437.379	739.179	168.507	1345.07	37.3188	266.365	36.3154	339.999	4383.71	1085	501.263	5969.97	21253.3	11317.1	12544.8	12538.8	43.3	5.51865	5.35204	39.7	162.475	8.23022	0.662811	34.7135	13873	313.16	26.84	2.28	20.9	23.14	293.68	46.32	533.92	99.75	0.712831	0.819106	0.78776	0.112169	0.287169	0.180894	0.21224
13	2011	442.827	790.836	179.7	1413.36	37.057	340.326	40.9557	418.339	4774.49	1232.77	571.43	6578.69	24423.6	11724	12642.3	12938.8	45.1	5.56972	5.486	38.3	163.031	8.80709	0.72489	35.2016	16064	356.42	61.41	1.96	21.57	26	368.8	49.54	687.14	100	0.657569	0.814781	0.757231	0.115312	0.342431	0.185219	0.242769
13	2012	451.485	814.496	187.881	1453.86	38.6033	335.647	44.3143	418.565	5306.31	1461.29	670.399	7438	26848.8	12994.2	13802.9	14357.6	46.65	5.68114	5.3819	39	169.465	8.7214	0.721054	35.254	23212	358.71	59.73	1.96	22.49	27.42	366.7	51.86	690.16	95.1	0.666387	0.804984	0.759773	0.117693	0.333613	0.195016	0.240227
13	2013	464.563	834.354	196.176	1495.09	38.9341	367.241	49.5422	455.717	5908.46	1769.32	792.196	8469.97	29138.1	14424.8	15159.1	15761.6	47.96	5.7282	5.36853	40.34	180.557	8.9576	0.728955	35.181	24392	387.82	67.31	1.91	20.44	35.07	398.3	57.42	794.72	59.3	0.635612	0.784674	0.741793	0.115848	0.364388	0.215326	0.258207
13	2014	474.749	838.41	199.578	1512.74	42.0949	421.799	59.796	523.69	6668.95	2342.31	956.52	9967.78	30199.7	14135.8	15002.9	15526	49.28	5.93015	5.33149	42.19	192.88	9.02003	0.735818	35.0675	26637	441.47	81.85	1.79	20.37	32.23	469.3	54.39	930.69	62.3	0.630507	0.768275	0.736681	0.116952	0.369493	0.231725	0.263319
13	2015	464.147	838.066	202.216	1504.43	41.2052	432.163	67.643	541.011	7619.32	3116.37	1141.25	11876.9	33084.7	15029	15348.6	16444.1	50.89	5.819	5.18729	44.1	203.047	9.24879	0.725546	34.9235	34075	454.2	86.81	1.3	19.04	33.68	487	54.01	974.71	53.3	0.63772	0.758618	0.740671	0.112886	0.36228	0.241382	0.259329
13	2016	473.961	846.474	209.286	1529.72	36.9892	340.935	78.8396	456.764	8621.69	3739.08	1293.22	13654	36583.1	16344.6	15949.6	17915.4	52.75	5.75265	5.01735	46.4	222.825	9.29897	0.771051	34.9271	34050	379.71	77.05	1.18	18.35	32.13	405.1	51.66	768.66	93.2	0.718966	0.735667	0.784326	0.101312	0.281034	0.264333	0.215674
13	2017	491.705	856.797	206.736	1555.24	40.9487	323.441	89.4249	453.815	9198.7	4254.41	1404.25	14857.4	36663.2	16500.2	15716.3	18165.1	54.62	5.93522	5.34717	48.4	236.202	9.39575	0.782277	34.9452	37916	374.4	78.96	1.07	17.21	31.33	404.2	49.61	796.81	61.2	0.755982	0.732151	0.803021	0.101906	0.244018	0.267849	0.196979
13	2018	456.362	1090.23	224.279	1770.87	45.5832	362.837	108.569	516.99	9793.62	4679	1515.68	15988.3	36721.6	16876.3	15881	18417	56.02	6.11722	5.46686	51.9	240.215	9.3161	0.776664	34.7963	48957	426	91.51	0.91	15.35	32.13	468.6	48.39	822.19	163.4	0.743609	0.699086	0.791655	0.104048	0.256391	0.300914	0.208345
14	2004	192.26	319.04	64.93	576.23	31.8964	95.5757	14.5852	142.057	2547.9	346.975	118.287	3013.16	10067.3	5141.69	7443.26	6483.97	45.171	4.95548	6.041	39.2	37.466	8.7992	0.609648	17.7524	2145	130.83	11.25	3.81	31.2	7.91	99.14	42.92	231.16	10.03	0.845969	0.832802	0.840152	0.16702	0.154031	0.167198	0.159848
14	2005	187.477	312.801	73.4067	573.686	27.5146	92.1136	16.6066	136.235	2569.73	372.349	121.731	3063.81	12598.4	6867.87	8501.29	8224.33	52.52	5.19444	5.69304	39.1	48.313	8.46829	0.645295	18.5228	2023	125.06	11.17	2.75	19.66	8.12	105.7	30.53	229.21	12.72	0.825449	0.8086	0.828835	0.158713	0.174551	0.1914	0.171165
14	2006	183.607	316.389	73.0244	573.02	29.1102	74.8276	17.539	121.477	2597.83	418.829	129.982	3146.64	13276.6	8554.38	9238.42	9784.73	52.97	5.22202	5.71729	39.5	47.036	8.6597	0.696701	31.5148	2319	113.63	7.85	3.17	18.37	8.59	91.35	30.13	196.58	16.25	0.849562	0.812884	0.845332	0.150729	0.150438	0.187116	0.154668
14	2007	186.56	327.716	75.5934	589.869	28.905	79.7821	18.5834	127.271	2623.31	491.988	143.098	3258.4	14473.7	9145.74	9432.45	10397.6	53.16	5.27819	5.79072	38.7	44.96	8.77638	0.726393	31.6921	2855	117.73	9.49	1.92	16.57	9.11	99.66	27.61	207.77	19.16	0.852674	0.826098	0.852066	0.140173	0.147326	0.173902	0.147934
14	2008	189.881	341.462	78.5424	609.885	29.4915	96.9502	21.9853	148.427	2595.63	586.713	178.804	3361.15	15627.4	9619.55	10007.8	10870.8	53.21	5.25162	5.83709	38.025	39.735	8.89018	0.747314	32.1339	2984	137.09	11.33	1.85	16.11	9.16	121.31	27.12	248.87	20.87	0.838643	0.812951	0.845436	0.132319	0.161357	0.187049	0.154564
14	2009	180.115	343.928	77.0488	601.092	28.2356	107.567	28.4458	164.248	2873.71	762.63	234.531	3870.88	18512.3	11749.7	11462.1	12862.5	53.32	4.68638	5.69847	37.9	39.476	8.90277	0.724434	32.517	3275	150.12	14.04	1.83	15.37	9.49	137.56	26.69	279.26	22.55	0.806486	0.754706	0.820907	0.132806	0.193514	0.245294	0.179093
14	2010	179.154	359.413	78.4409	617.008	26.8545	134.837	32.1797	193.871	3185.18	928.252	277.113	4390.55	19665.8	12922	12519	13789.3	53.35	4.90536	5.92181	36.3	38.618	8.83607	0.718694	32.9269	4343	173.24	20.63	2.1	14.29	10.09	167.4	26.48	328.11	33.16	0.75901	0.726215	0.795279	0.121212	0.24099	0.273786	0.204721
14	2011	184.873	376.268	83.9243	645.065	28.8939	144.082	30.9427	203.919	3294.12	1038.78	294.638	4627.54	21497.3	13606.3	13020.3	14635.5	53.4	4.83942	6.06637	34.8	37.456	9.10102	0.778212	33.6527	4920	178.63	25.39	0.75	15.37	10.7	177.1	26.82	345.72	35.3	0.755721	0.753332	0.794103	0.128435	0.244279	0.246668	0.205897
14	2012	189.137	383.432	88.0007	660.57	29.7175	169.13	34.8147	233.662	3586.15	1320.88	365.2	5272.23	25793.1	14604.4	13202.8	15818.6	53.7	4.88291	6.01662	34.8	36.38	9.25469	0.78508	33.8889	5930	201.88	31.52	0.64	16.84	10.99	205.2	28.46	396.26	42.6	0.723468	0.747146	0.770889	0.142401	0.276532	0.252854	0.229111
14	2013	187.363	389.264	91.4453	668.073	33.0587	186.67	40.2884	260.017	3910.51	1606.21	416.453	5933.17	26500.6	15569.7	13879.8	16697.7	54.2	4.90581	5.94468	35.54	36.372	9.40328	0.764293	34.2452	6219	223.87	36.09	0.44	16.46	16.42	226.7	33.32	438.22	48.5	0.700934	0.717267	0.752646	0.149592	0.299066	0.282733	0.247354
14	2014	192.337	358.767	91.3059	642.409	33.4287	206.542	45.5126	285.483	4367.22	1938.3	479.44	6784.96	27795.5	14596.4	14037.2	16052.8	54.81	4.67809	5.9494	36.17	36.609	9.37213	0.783246	34.8938	6696	242.95	42.39	0.39	15.3	16.28	253.5	31.98	480.08	58.9	0.709807	0.697834	0.755761	0.148417	0.290193	0.302166	0.244239
14	2015	191.338	354.525	97.8947	643.758	33.1889	243.461	69.5519	346.202	5079.4	2391.15	556.538	8027.09	29463.6	14996.7	13827.9	16148.8	55.31	4.41452	5.53601	38.8	37.779	9.34025	0.77399	35.3486	8878	286.83	59.37	0.34	15.01	15.56	315.3	30.9	586.2	75.3	0.675788	0.580366	0.725133	0.144092	0.324212	0.419634	0.274867
14	2016	194.468	359.817	102.382	656.667	38.4708	264.445	72.0363	374.952	5906.95	2943.72	668.775	9519.45	27962.5	15187.8	14791.2	16422.3	55.97	4.31088	5.53027	42.5	40.285	9.46519	0.825979	37.4983	9995	311.9	63.05	0.36	13.97	16.22	344.4	30.55	623.45	95.9	0.672203	0.572702	0.72175	0.145693	0.327797	0.427298	0.27825
14	2017	199.857	347.796	101.631	649.284	58.8482	329.115	67.4868	455.45	6372.13	3136.76	758.061	10267	25098.8	15284.5	15765.9	16623.9	56.65	4.3271	5.48549	44.8	41.121	9.50623	0.830652	38.2332	11090	372.56	83.35	0.28	13.1	17.07	425	30.45	695.25	185.2	0.618441	0.603447	0.682029	0.185911	0.381559	0.396553	0.31797
14	2018	182.132	199.951	48.3409	430.425	61.8656	335.043	74.0435	470.952	6733.79	3412.2	819.111	10965.1	25462.4	15515.7	16166	16924.5	57.53	4.37327	5.5306	49.8	40.994	9.41813	0.828316	38.9775	13885	381	89.01	0.23	11.51	16.71	442.5	28.45	702.15	211.3	0.62625	0.577136	0.682712	0.187939	0.37375	0.422864	0.317288
15	2004	603.76	1533.64	235.58	2372.98	50.2514	270.269	34.1051	354.625	8288.18	1380.88	520.971	10190	17217.8	9626.18	12100.1	10939.9	48.18	8.88882	8.83921	34.6	1004.64	7.80768	0.694494	10.4031	11330	334.41	20.6	8.91	31.49	32.95	281.27	73.35	534.5	101.4	0.830361	0.824826	0.836511	0.143305	0.169639	0.175174	0.163489
15	2005	673.079	1617.51	250.218	2540.8	54.2307	336.892	41.2319	432.355	8465.96	1437.9	549.487	10453.4	18368.4	10726.9	13291.7	11930	50.5	9.08249	8.92388	35.4	943.182	8.13395	0.749724	10.9036	13580	399.06	33.29	7.36	29.57	33.55	361.87	70.48	645.22	149.01	0.794741	0.797356	0.810659	0.143718	0.205259	0.202644	0.189341
15	2006	739.686	1630.5	273.119	2643.3	55.9806	359.117	44.6789	459.777	8650.19	1611.89	620.399	10882.5	20222.2	12220.8	14241.8	13391.4	51.9	9.18199	8.92109	36.2	1056.24	8.25266	0.799814	16.5854	19352	422.28	37.48	5.88	27.88	35.05	390.96	68.82	733.43	117.31	0.784182	0.796294	0.804316	0.141409	0.215818	0.203706	0.195684
15	2007	748.114	1701.69	266.056	2715.86	57.0577	384.008	49.7098	490.775	8546.18	1735.79	690.342	10972.3	21264.4	12848.8	14657	14010.4	53.2	9.25419	8.90127	37.2	1101.24	8.43308	0.840143	17.3158	31770	458.38	32.69	4.77	26.85	36.51	422.64	68.14	785.02	128.4	0.791549	0.799612	0.812258	0.130204	0.208451	0.200388	0.187742
15	2008	786.722	1823.21	311.689	2921.62	63.6613	460.526	58.089	582.276	8078.38	1843.49	757.752	10679.6	20888.7	13404.5	14829.4	14364.9	54.3	9.18031	8.74633	38.1	1024.07	8.44295	0.847945	18.1553	44438	543.68	38.6	4.16	25.54	39.4	513.17	69.11	946.21	149.23	0.769816	0.790892	0.798427	0.125955	0.230184	0.209108	0.201573
15	2009	807.99	1896.83	341.187	3046	65.8273	517.017	64.9499	647.794	8824.05	2240.03	956.789	12020.9	22950.8	15824.4	15008.6	16466.8	55.6	8.86894	8.51312	39.3	903.366	8.54605	0.821548	18.412	87286	601.15	47.09	3.53	24.9	40.46	578.9	68.89	1068.5	158.2	0.731686	0.79188	0.773908	0.125856	0.268314	0.20812	0.226092
15	2010	860.959	2035.05	350.239	3246.25	70.1549	600.635	70.2724	741.062	9020.55	2524.06	1107.36	12652	24303.2	17603.2	16462.4	18129.3	60.58	9.04627	8.72006	41.1	893.939	8.5983	0.825137	19.1003	138382	652.5	88.56	3.31	25.2	42.4	670.16	70.91	1231.22	180	0.693958	0.782007	0.74867	0.12536	0.306042	0.217993	0.25133
15	2011	967.374	2125.28	394.061	3486.71	70.8515	671.192	76.3271	818.37	9056.9	2740.41	1261.98	13059.3	25684.8	17679.4	17218.5	18329.5	61.9	9.03947	8.72002	42.1	866.37	9.16267	0.8293	19.2747	199814	706.25	111.79	3.36	24.96	46.84	743.2	75.17	1351.77	209.8	0.690564	0.776891	0.747195	0.120543	0.309436	0.223109	0.252805
15	2012	970.435	2178.33	412.25	3561.01	176.91	518.776	70.7385	766.425	9914.64	3227.97	1602.06	14744.7	22846	20077.3	18565.6	20576.9	63	8.96908	8.56603	43.1	855.124	9.26138	0.823515	19.4594	269944	648.4	118.41	3.2	23.2	49.62	690.4	76.02	1306.22	150.6	0.752634	0.796949	0.757935	0.243823	0.247366	0.203051	0.242065
15	2013	966.397	2211.93	427.24	3605.57	99.5064	809.795	98.698	1008	10787.4	3736.58	1927.38	16451.3	32421.3	21653.1	19989.4	22553.2	64.11	8.85931	8.46631	45.1	711.955	9.42235	0.834083	19.6605	239645	837.65	171.26	3.63	23.15	102.23	879	129	1646.4	240.6	0.620731	0.722193	0.682203	0.177252	0.379269	0.277807	0.317797
15	2014	937.26	2175.56	388.573	3501.4	104.477	804.857	110.857	1020.19	11919.3	4310.89	2158.01	18388.2	33679	22594.9	20347	23485.8	65.21	8.80652	8.37429	46.5	550.317	9.34982	0.820204	19.6097	200032	833.5	186.59	3.61	23.05	102.23	891.3	128.89	1691.89	219.6	0.642408	0.71126	0.695509	0.175751	0.357592	0.28874	0.304491
15	2015	936.46	2181.94	396.139	3514.54	106.632	837.703	126.543	1070.88	13847.9	5464.77	2588.36	21901	35551.6	23532.7	21130.8	24445.6	66.52	8.72845	8.23588	48.1	442.601	9.44193	0.826335	19.9096	250290	802.77	268.11	3.11	20.68	101.39	945.7	125.18	1808.28	208.3	0.645674	0.687117	0.695903	0.17308	0.354326	0.312883	0.304097
15	2016	943.374	2194.88	404.595	3542.85	115.543	918.809	149.197	1183.55	15528.8	6649.74	2885.54	25064.1	36334.8	23434.5	20379.8	24308.8	67.72	8.65893	8.14109	50	442.731	9.4405	0.870025	19.6664	231033	865.76	317.79	2.9	20.4	99.34	1060.9	122.65	2039.65	204.8	0.647532	0.675971	0.695618	0.174568	0.352468	0.324029	0.304382
15	2017	958.136	2228.53	416.226	3602.89	130.034	995.851	174.163	1300.05	16038.4	7181.01	2890.88	26110.3	35783.5	23459.8	21166	24385.1	68.76	8.73471	8.26813	50.3	577.981	9.439	0.869676	19.7371	227187	947.73	353.61	2.56	18.41	97.59	1181.5	118.55	2265.55	216	0.647525	0.637933	0.690883	0.178323	0.352475	0.362067	0.309117
15	2018	849.785	2594.88	387.564	3832.23	144.54	1059.98	195.936	1400.46	16524.2	7672.18	3041.23	27237.6	37750.1	26213.3	23534.3	27029.2	69.61	8.75604	8.3152	51	551.195	9.30232	0.869851	19.7154	306996	1018.13	380.92	2.25	13.28	104.13	1280.8	119.66	2451.36	229.9	0.611484	0.580252	0.657925	0.1938	0.388516	0.419748	0.342074
16	2004	259.03	285.1	54.16	598.29	27.0724	115.17	21.6966	163.939	4278.19	401.828	231.313	4911.33	12558.8	6246.04	7788.69	7492.67	35.576	5.10919	4.84587	35.1	169.871	7.98311	0.577393	14.4398	1169	153.61	10.08	2.51	24.25	3.33	133.85	30.09	253.05	44.74	0.747683	0.687983	0.794691	0.131258	0.252317	0.312017	0.205309
16	2005	267.676	255.78	60.514	583.97	28.7797	130.617	25.4213	184.818	4395.39	419.487	253.095	5067.97	13572	6695.26	8004.29	7946.15	37	5.17639	4.77295	34.7	175.806	7.53133	0.603842	14.4514	1361	174.74	10.08	2.36	22.81	3.5	156.16	28.66	293.53	47.45	0.723409	0.661226	0.778661	0.135972	0.276591	0.338774	0.221339
16	2006	242.319	258.501	62.7097	563.53	30.0024	148.535	25.9876	204.525	4405.46	434.862	277.668	5117.99	15526.8	7686.51	8834.04	8982.44	38.68	5.46373	5.03336	33.4	176.492	7.71202	0.604075	29.5543	1536	192.53	11.99	1.97	22.29	4.39	175.88	28.64	330.05	50.35	0.671427	0.652209	0.748059	0.147556	0.328573	0.347791	0.251941
16	2007	237.53	258.655	63.8465	560.031	29.8092	152.857	27.1261	209.792	4268.92	453.255	312.181	5034.36	17033.1	8071.64	9506.87	9530.55	39.8	5.66885	5.36111	33	164.454	8.2467	0.677345	29.9201	2069	191.12	18.55	1.95	21.4	3.72	182.72	27.07	337.39	55.12	0.682117	0.650245	0.754522	0.143983	0.317883	0.349755	0.245478
16	2008	254.635	277.022	68.889	600.546	31.3275	167.129	27.8662	226.323	3923.48	468.493	367.58	4759.55	18061.6	9126.84	9144.32	10365.7	41.36	5.79915	5.55677	33.8	153.926	8.25545	0.74031	30.4198	2295	210.67	15.64	1.61	20.85	4.64	199.23	27.1	344.36	81.19	0.647533	0.690049	0.741679	0.143904	0.352467	0.309951	0.258321
16	2009	236.336	316.033	99.734	652.103	31.7066	186.769	30.7128	249.189	4248.8	615.446	506.636	5370.89	21045.7	10972	10550.1	12201.7	43.18	5.61109	5.28178	34.4	149.33	8.52289	0.742443	30.914	2915	230.5	18.51	1.57	19.29	4.9	223.43	25.76	372.29	100.33	0.572253	0.643964	0.697564	0.153305	0.427747	0.356036	0.302436
16	2010	237.378	337.928	103.955	679.26	32.0464	222.549	36.532	291.128	4293.86	733.827	638.605	5666.29	25054.8	11674.2	11804.1	13163.3	44.06	6.07055	5.55954	33.1	164.55	7.7761	0.761053	31.5452	4349	270.26	20.87	1.41	18.46	4.88	266.37	24.76	432.19	125.31	0.512309	0.573895	0.65721	0.165887	0.487691	0.426105	0.34279
16	2011	253.946	377.42	124.771	756.137	34.063	273.858	42.4249	350.346	4149.4	865.063	721.434	5735.9	22367.1	11625.7	12019.4	12717.7	45.7	6.39556	5.57947	33.5	165.91	8.73665	0.790099	32.672	5550	322.32	28.27	1.44	17.76	11.15	320	30.35	549.35	121	0.462074	0.546475	0.641268	0.141683	0.537926	0.453525	0.358732
16	2012	290.572	381.136	136.138	807.845	32.5752	273.095	44.7521	350.422	4300.24	1131.37	876.682	6308.29	25065	12955.4	12562.4	14030.9	47.51	6.40592	5.29891	34.6	164.539	8.86651	0.794517	33.4358	7985	319.23	31.36	1.16	19.64	13.02	316.6	33.82	549.02	118	0.45408	0.543363	0.638484	0.138665	0.54592	0.456637	0.361516
16	2013	293.357	393.549	153.383	840.29	41.4442	316.196	40.693	398.333	4477.71	1457.74	1041.7	6977.15	29920.9	15985.8	14286.6	17262.1	48.87	6.40562	5.21563	35.5	162.233	9.2385	0.815707	33.6283	9970	355.71	43.1	0.85	17.9	22.78	356.8	41.53	613.33	141.8	0.280506	0.564385	0.533597	0.194277	0.719494	0.435615	0.466403
16	2014	297.439	396.957	150.851	845.247	44.9779	359.004	44.6841	448.666	4827.91	1913.4	1191.99	7933.3	30309.7	15284	15050.2	16767	50.22	6.43359	5.34152	36.8	164.169	8.87525	0.797444	33.4802	13831	399.76	49.08	0.87	16.71	24.89	406.2	42.47	705.87	149	0.28345	0.537701	0.531862	0.195946	0.71655	0.462299	0.468138
16	2015	301.426	397.826	153.398	852.65	47.1666	390.105	53.821	491.093	5423.67	2648.07	1408.54	9480.28	31870.8	16884.2	15385.2	18159.3	51.62	6.39801	5.12766	39.1	170.969	8.82168	0.800336	34.3025	24161	423.63	67.46	0.78	16.42	26.5	447.4	43.69	782.69	155.8	0.218759	0.482994	0.495954	0.196244	0.781241	0.517006	0.504046
16	2016	311.485	400.334	157.097	868.916	46.6987	393.318	59.7621	499.779	5952.45	3269.4	1565.01	10786.9	31736.4	16980.6	16410.2	18291.1	53.1	6.26837	5.19782	42.2	184.409	8.70447	0.834728	35.2589	31472	434.03	65.75	0.66	14.99	26.23	457.9	41.88	798.98	158.7	0.286976	0.448856	0.534937	0.174147	0.713024	0.551144	0.465063
16	2017	318.716	421.414	160.709	900.839	45.8494	395.405	66.6415	507.896	5920.63	3596.95	1572.78	11090.4	33335.2	17942.6	18063.6	19348	54.6	6.29059	5.25539	42.7	173.769	8.71638	0.832076	35.1114	33029	445.43	62.47	0.53	13.97	28.1	465.3	42.6	819.2	154	0.314554	0.387771	0.547579	0.162529	0.685446	0.612229	0.452421
16	2018	341.057	524.384	127.808	993.249	45.0897	407.961	74.3111	527.362	5932	3918.03	1649.24	11499.3	35665.5	19030	17851.5	20286.2	56.02	6.22518	5.35886	44.8	167.304	8.87933	0.833402	34.841	52819	453.53	73.83	0.45	6.56	30.45	489.9	37.46	863.96	153.3	0.319972	0.388332	0.553454	0.15504	0.680028	0.611668	0.446546
17	2004	425	686	163.2	1274.2	82.2226	211.669	43.8351	337.727	5038.05	2055.97	882.236	7976.26	11944.2	9130.8	9064.89	9807.19	47.332	7.35626	7.15817	42	447.509	8.83882	0.687679	12.4295	5749	306.66	30.87	5.31	36.46	15.98	279.98	57.75	546.91	70.8	0.718264	0.756519	0.74006	0.231078	0.281736	0.243481	0.25994
17	2005	464.754	710.978	159.679	1335.41	83.5358	209.315	43.9883	336.839	4998.22	2035.75	860.817	7894.79	13566.4	10106.6	9666.1	10907.1	58.7	7.44059	7.15234	40.8	260.973	8.74609	0.703477	12.6797	6195	303.68	33.16	4.19	35.61	16.22	280.81	56.03	537.49	80.17	0.724663	0.767378	0.74256	0.238084	0.275337	0.232622	0.25744
17	2006	476.128	733.461	160.532	1370.12	81.0076	214.363	42.3855	337.756	5244.31	2035.73	862.848	8142.89	15562.9	11427.8	10291.2	12276.9	58.99	7.47411	7.12977	40.7	372.371	8.92241	0.740027	22.756	7399	305.2	32.56	4.02	35.75	16.12	281.87	55.88	548.61	71.02	0.717593	0.788626	0.742639	0.234593	0.282407	0.211374	0.257361
17	2007	462.456	765.828	154.756	1383.04	97.6593	244.26	41.9485	383.868	5368.58	2045.1	871.859	8285.54	15621.8	11932.6	9738.66	12631.4	59.2	7.50741	7.12696	40.1	468.994	8.98702	0.755223	22.8248	9615	346.63	37.24	3.51	34.41	16.57	329.37	54.49	627.79	85.46	0.706541	0.827107	0.737167	0.247935	0.293459	0.172893	0.262833
17	2008	472.016	819.248	163.548	1454.81	94.0866	236.256	40.2041	370.546	5397.32	2003.18	867.495	8267.99	16863.1	12923.5	10517.4	13662.8	60.05	7.46603	7.14095	38.1	499.535	9.07838	0.778027	23.4401	10665	327.13	43.42	2.91	31.67	21.22	314.75	55.8	601.77	83.53	0.724293	0.839504	0.753878	0.231251	0.275706	0.160496	0.246122
17	2009	465.454	831.301	176.165	1472.92	120.144	267.85	40.9999	428.994	5995.64	2322.27	1011.69	9329.6	18074.1	12715.5	12497.8	14195.5	60.35	7.09637	6.97033	38.8	557.706	9.23728	0.792746	23.2935	12198	376.66	52.47	2.86	30.38	22.39	373.36	55.63	710.21	92.15	0.72565	0.826501	0.735902	0.28234	0.27435	0.173499	0.264098
17	2010	490.714	858.509	179.633	1528.86	97.3925	276.073	44.3094	417.775	6475.06	2428.84	1115.83	10019.7	20235.6	14043.7	13286.5	15406.8	62.1	7.20878	7.07051	37.2	650.241	9.0529	0.784129	23.2103	17093	361.09	56.68	3.09	27.67	22.76	364.25	53.52	689.16	92.87	0.722393	0.822811	0.751877	0.227773	0.277607	0.177189	0.248123
17	2011	550.244	922.128	194.639	1667.01	101.64	309.73	47.3019	458.672	6544.06	2604.36	1258.64	10407.1	22033.1	14583.6	15568.3	16335.9	64.05	7.21443	7.08669	36.8	646.09	9.46705	0.803948	23.734	19176	396.75	62.1	3.09	29.68	29.49	396.4	62.27	765.57	89.5	0.708363	0.800144	0.739548	0.233383	0.291637	0.199856	0.260452
17	2012	578.124	945.618	203.327	1727.07	100.207	325.494	46.9453	472.646	7050.62	3067.68	1528.87	11647.2	24639.2	16525.5	16052.5	18198.7	65.65	7.22773	6.99767	38.3	636.692	9.89801	0.808113	23.8503	21223	410.73	62.58	2.44	29.12	29.59	411.5	61.15	798.65	85.5	0.684569	0.814243	0.728437	0.233704	0.315431	0.185757	0.271563
17	2013	579.21	960.282	213.429	1752.92	102.058	358.717	45.8807	506.656	7996.71	3736.38	1854.41	13587.5	27676.8	18198.9	17550.1	20049.3	66.45	7.23201	6.97161	40.7	622.281	10.1049	0.819189	25.0733	21656	428.12	79.14	3.34	29.42	40.7	433.2	73.46	838.86	101	0.658798	0.8231	0.714166	0.238293	0.341202	0.1769	0.285834
17	2014	594.544	980.017	212.132	1786.69	107.074	386.541	48.465	542.08	9107.77	4422.85	2102.22	15632.8	29965.1	19829.2	17918.2	21660.4	67.05	7.07457	7.01209	42	551.426	9.90945	0.82206	26.077	19525	451.55	90.53	2.91	28.59	40.18	470.4	71.68	903.88	108.6	0.626303	0.82203	0.691797	0.252496	0.373697	0.17797	0.308203
17	2015	646.334	1021.87	216.408	1884.62	100.912	376.469	67.7539	545.134	9935.75	5011.82	2297.1	17244.7	29820.3	20319.9	17131.1	21682.3	67.35	6.91603	6.79954	46.6	102.836	9.77675	0.831809	27.2392	25182	429.04	116.09	2.54	26.06	40.04	476.5	68.63	881.83	139.8	0.652084	0.778105	0.710587	0.22091	0.347916	0.221895	0.289413
17	2016	463.857	945.123	155.859	1564.84	97.9628	340.235	65.6184	503.816	10145.2	5024.17	2282.5	17451.9	30602.2	20343.4	17123.9	21918.8	67.37	6.83675	6.84576	52.3	64.858	9.9172	0.866133	27.3385	25104	392.08	111.74	2.13	23.74	38.14	439.8	64.02	808.52	135.1	0.692884	0.790428	0.7362	0.214708	0.307116	0.209572	0.2638
17	2017	462.098	950.937	158.979	1572.01	83.7545	350.938	72.9277	507.62	9828.8	4725.09	2163.11	16717	34029	20690.4	17573.4	22443.4	67.49	6.85312	7.04825	52.6	112.554	9.92787	0.856893	28.0854	26495	395.44	111.68	1.25	23.82	36.75	445.8	61.82	797.62	155.8	0.693161	0.772353	0.740806	0.194403	0.306839	0.227647	0.259194
17	2018	439.025	618.677	94.2693	1151.97	80.7713	369.313	82.1057	532.19	10112.5	4938.57	2254.77	17305.9	34900.4	20623.9	18154.5	22409.7	68.1	6.86132	7.15764	52.4	95.77	9.88988	0.861513	28.2115	35149	418.3	113.36	1.03	18.66	39.1	473.4	58.79	824.99	180.6	0.692875	0.747354	0.741096	0.183473	0.307125	0.252646	0.258904
18	2004	360.39	382.66	120.52	863.57	24.494	64.9885	18.1761	107.659	5846.76	752.421	361.605	6960.78	13614.6	7164.83	8480.2	8854.3	45.696	4.93602	5.27772	41.8	51.931	8.16984	0.512828	31.7493	831	98.29	9.36	1.71	20.84	4.74	80.37	27.29	169.48	18.55	0.878317	0.872107	0.889616	0.092532	0.121683	0.127893	0.110384
18	2005	310.241	282.237	122.367	714.845	24.4048	68.2072	19.2539	111.866	5761.9	755.086	366.384	6883.37	15857.3	8258.66	12129.9	10582.7	47.2	4.91734	5.32265	39.5	78.461	8.22336	0.533395	51.7957	845	100.38	11.49	1.39	19.5	5.07	85.9	25.97	176.71	21.06	0.875354	0.835916	0.883923	0.090925	0.124646	0.164084	0.116077
18	2006	321.703	281.53	123.235	726.468	23.67	73.1189	20.0202	116.809	5725.88	764.841	384.835	6875.55	18187	9257.72	10018	11197.5	48.64	4.75167	5.33054	39.1	94.11	8.19216	0.624465	53.3176	978	108.14	8.67	1.25	18.51	5.23	91.82	24.99	190.59	18.04	0.870763	0.878422	0.889347	0.087268	0.129237	0.121578	0.110653
18	2007	322.975	290.889	129.983	743.848	25.7556	80.9873	19.8228	126.566	5746.48	772.659	400.182	6919.32	19706.9	9353.27	10263.8	11602.8	50.15	4.84914	5.33595	38.4	92.971	8.35684	0.610194	57.0646	1313	116.57	9.94	1.19	19.19	5.41	100.78	25.79	208.15	19.19	0.875326	0.893678	0.8929	0.0887	0.124674	0.106322	0.1071
18	2008	331.589	299.91	131.712	763.211	27.9778	97.3467	22.6812	148.006	5496.46	777.105	400.159	6673.73	21177.6	10255.8	11122.8	12453.2	51.71	4.78824	5.19078	37.8	88.918	8.36925	0.63281	60.2651	1328	136.44	11.57	0.96	18.67	5.51	122.87	25.13	250.5	20.38	0.858102	0.886153	0.883919	0.089416	0.141898	0.113847	0.116081
18	2009	365.269	425.183	145.457	935.909	29.4308	109.527	26.7258	165.683	6021.19	936.306	442.285	7399.78	24225.5	13176.9	13997	15271.8	53.4	4.18173	4.83531	38	84.216	8.4946	0.614142	61.3328	1494	152.26	13.5	0.82	18.87	5.41	140.59	25.1	283.94	22.33	0.82163	0.853206	0.861429	0.093563	0.17837	0.146794	0.138571
18	2010	366.018	436.417	146.01	948.445	29.3859	121.219	28.8655	179.471	6320	1056.59	464.576	7841.16	25754.4	14205.9	14021.8	16067.1	55.5	4.39583	4.87481	36.1	82.318	8.503	0.625167	63.9393	2096	157.2	22.28	0.8	19.3	5.3	154.07	25.4	308.25	25.3	0.810651	0.858695	0.859502	0.088359	0.189349	0.141305	0.140498
18	2011	377.924	457.588	158.676	994.188	29.7026	144.395	36.9825	211.08	6452.4	1215.98	485.379	8153.76	28166.6	14128.4	13631.6	16016.8	56.62	4.55615	4.9931	34.9	77.925	9.22693	0.667323	64.865	2262	176.04	34.79	0.8	19.08	6.8	184.4	26.68	369.08	26.4	0.800427	0.843413	0.853447	0.086901	0.199573	0.156587	0.146553
18	2012	387.331	462.543	167.677	1017.55	42.2479	151.276	57.1903	250.714	6948.57	1359.97	536.296	8844.83	28162	16900.8	15979.9	18588.4	57.74	4.25772	4.86546	35.5	70.172	9.23038	0.674369	65.7683	3084	208.09	42.72	0.64	19.43	7.74	222.9	27.81	428.11	45.5	0.772626	0.741944	0.816346	0.11235	0.227374	0.258056	0.183654
18	2013	400.782	463.371	168.371	1032.52	53.5843	214.958	51.1914	319.733	7645.23	1600.3	609.213	9854.75	30534.7	17264	17578.9	19538.5	58.71	4.18346	4.84031	36.9	74.395	9.0102	0.665529	67.0596	3836	264.42	55.47	0.65	20.36	16.62	282.1	37.63	542.13	59.7	0.691846	0.762744	0.770137	0.14426	0.308154	0.237256	0.229862
18	2014	379.193	482.333	191.231	1052.76	40.8081	258.5	58.2596	357.568	8356.24	2015.92	707.898	11080.1	33682.1	18177.4	17467.8	19831.3	59.51	4.54515	4.78966	39.5	58.619	8.99518	0.632801	68.7293	4031	291.42	66.22	0.49	18.73	16.85	321.5	36.07	629.27	49.8	0.634661	0.748774	0.755697	0.113472	0.365339	0.251226	0.244303
18	2015	301.205	445.525	195.792	942.521	39.2365	262.61	54.8691	356.715	9138.73	2280.44	770.61	12189.8	34671	17932.3	18454.6	19853.9	60.3	4.36587	4.59165	40.4	46.707	9.28925	0.614568	69.8423	5522	289.4	67.32	0.44	17.89	15.99	322.4	34.32	622.12	57	0.661292	0.76876	0.774286	0.10389	0.338708	0.23124	0.225714
18	2016	301.279	446.622	198.292	946.193	40.2777	258.412	57.8938	356.584	9910.2	2496.48	795.712	13202.4	36396.3	17910.6	17755.9	19973.5	61.19	4.09276	4.57365	43.8	54.753	9.59418	0.57443	77.802	5846	282.45	74.13	0.72	18.78	15.88	321.2	35.38	623.18	54.6	0.692623	0.783241	0.790405	0.103374	0.307377	0.216759	0.209595
18	2017	250.244	415.339	201.206	866.789	37.9957	267.359	70.9365	376.291	10074.7	2594.78	811.911	13481.4	38195.1	18293.1	17874.2	20223.7	62.02	4.19939	4.79875	50	42.49	9.5245	0.592245	78.8545	6271	293.88	82.41	0.65	17.07	15.67	342.9	33.39	676.19	43	0.694152	0.748246	0.789125	0.096362	0.305848	0.251754	0.210875
18	2018	254.073	295.732	85.6016	635.406	39.4954	258.501	65.602	363.599	10467.9	2786.29	845.872	14100.1	39717.3	19359.8	18821.1	21473.9	62.71	4.27947	4.82724	50.5	39.663	9.60504	0.583337	79.9688	9625	282.52	81.08	0.23	15.5	15.77	332.1	31.5	618.4	77.3	0.704756	0.768721	0.795889	0.098262	0.295244	0.231279	0.204111
19	2004	56.83	34.53	10	101.36	4.405	18.8763	4.2216	27.5029	522.85	166.421	61.5889	750.86	13853.7	7644.36	7512.69	8618.66	40.58	3.97977	3.07644	42.4	5.549	7.70261	0.633493	21.1837	293	24.73	2.82	0.28	4.53	1.27	21.42	6.08	44.36	4.57	0.58211	0.682844	0.766142	0.107382	0.41789	0.317156	0.233858
19	2005	42.7332	34.6637	10.404	87.8009	4.1461	20.2861	4.5021	28.9343	534.747	164.235	60.8671	759.849	15932.2	8584.17	8777.32	9667.14	42.28	3.92699	3.02789	42.3	4.958	7.37494	0.57317	21.943	214	26.08	2.85	0.25	4.25	1.46	22.98	5.95	46.39	5.52	0.536903	0.637132	0.746594	0.106736	0.463097	0.362868	0.253406
19	2006	42.8307	34.1289	10.866	87.8255	3.8829	22.6609	5.1181	31.6619	533.395	160.283	62.4395	756.118	18810	10061.9	9034.56	10968.6	43	4.09679	3.45119	40.6	2.36	7.62515	0.627434	32.952	290	28.86	2.8	0.19	3.93	1.32	26.21	5.45	52.68	5.2	0.449763	0.614694	0.714495	0.107092	0.550237	0.385306	0.285505
19	2007	44.0332	38.8807	12.1706	95.0845	3.7893	25.0222	5.5955	34.407	541.995	153.729	61.0813	756.805	19798.6	10935.4	9525.85	11682.3	44.02	4.07348	3.2871	39.8	2.699	7.82197	0.691476	33.7082	296	31.21	3.19	0.15	3.75	1.35	29.16	5.25	56.77	6.79	0.401342	0.597322	0.700413	0.099731	0.598658	0.402678	0.299587
19	2008	45.9051	42.3797	12.9141	101.199	4.1076	27.0882	5.6203	36.8161	536.747	140.638	55.6291	733.013	20595.7	11725	8932.46	12288.4	44.98	4.00944	3.3066	39.4	2.732	8.12797	0.648389	33.9935	606	33.37	3.43	0.13	3.62	1.36	31.7	5.11	54.45	14.07	0.376789	0.65985	0.697583	0.100862	0.623211	0.34015	0.302417
19	2009	80.136	50.9771	15.7622	146.875	4.3664	33.7215	6.4315	44.5194	591.537	139.546	56.3855	787.469	21956	12045.5	9812.48	12694.9	46.1	3.35323	2.87084	41.7	2.694	8.2166	0.655939	34.888	910	40.33	4.14	0.1	3.71	1.37	39.35	5.17	75.88	7.99	0.275425	0.611279	0.656553	0.103907	0.724575	0.388721	0.343447
19	2010	93.2495	55.6081	17.4379	166.296	4.5782	39.4252	7.5741	51.5775	644.515	148.569	56.6407	849.725	22750.5	12040.9	11198.3	12867.8	47.9	3.67192	3.27926	42	2.719	7.77686	0.678203	35.7429	1081	45.01	6.57	0.08	3.46	1.3	46.74	4.84	81.22	17.09	0.241214	0.531871	0.638606	0.101156	0.758786	0.468129	0.361394
19	2011	102.224	62.8693	20.1712	185.264	4.9649	51.9016	8.1034	64.9699	656.377	164.512	59.0825	879.971	23963.6	11864.2	11776.1	12777.8	49.82	3.82314	2.97705	41.3	5.777	8.3891	0.655475	38.3236	613	55.29	9.69	0.07	3.75	1.35	59.8	5.17	112.17	12.6	0.082709	0.509145	0.578704	0.107688	0.917291	0.490855	0.421296
19	2012	106.136	63.8481	21.8776	191.862	5.4667	51.1832	9.0208	65.6707	706.277	196	65.8175	968.095	28276.7	12585.8	11397.9	13728.8	50.67	3.71713	2.66923	42.3	5.471	8.36666	0.738064	40.9802	844	56.35	9.36	0.06	4.02	2.9	58.7	6.97	110.07	14.3	0.126036	0.518329	0.583304	0.127426	0.873964	0.481671	0.416696
19	2013	104.364	65.3395	23.2032	192.906	5.8421	47.045	9.1482	62.0353	795.959	227.244	78.3557	1101.56	31789.2	15378.5	15353.8	16920.3	52.01	4.04621	2.70186	42.9	3.319	8.70739	0.731881	43.6479	1211	53.35	8.75	0.05	3.26	4.13	54.6	7.44	96.74	19.9	0.086081	0.387327	0.548292	0.142544	0.913919	0.612673	0.451708
19	2014	101.7	66.2414	22.5345	190.476	6.0414	56.401	11.3574	73.7998	920.94	256.232	85.7019	1262.87	32300.4	15363.7	14911.7	16680.6	53.61	4.4832	3.14911	43.3	1.902	8.5484	0.698185	47.2776	1424	62.51	11.34	0.03	3.23	4.04	66.5	7.3	120.7	19.6	0.241214	0.308959	0.504436	0.140109	0.758786	0.691041	0.495564
19	2015	105.005	65.9002	22.7628	193.668	6.2757	65.7713	13.8772	85.9242	1108.08	277.675	96.691	1482.44	33000	15803.8	15979.9	17088.2	55.23	4.0516	2.75544	44.3	3.6	8.82118	0.658432	49.7694	1865	68.53	17.39	0.02	2.97	3.93	79	6.92	144.12	20.8	0.082709	0.161401	0.4522	0.137809	0.917291	0.838599	0.5478
19	2016	106.286	66.693	22.8594	195.839	6.2718	78.2303	15.2282	99.7303	1352.01	304.169	109.029	1765.2	34813	16096.7	15422.4	17170.8	56.29	3.85764	2.67481	45.4	4.84	9.08042	0.73743	50.2815	2677	77.77	21.96	0.04	2.95	3.74	93	6.73	168.43	24.3	0.126036	0.1852	0.41386	0.133293	0.873964	0.8148	0.58614
19	2017	103.895	67.8994	22.9009	194.695	6.7452	85.6109	17.4852	109.841	1528.32	306.395	110.942	1945.66	35106.2	16949.7	15814.5	17884	57.98	4.18346	3.21469	46.8	3.973	9.128	0.720425	50.676	4244	85.02	25.04	0.02	2.97	3.75	103.1	6.74	180.14	32.8	0.086081	0.121472	0.384269	0.132382	0.913919	0.878528	0.615731
19	2018	96.6996	74.5162	17.8888	189.105	6.3656	55.876	19.3272	81.5688	1663.75	324.54	117.472	2105.76	38672.2	17292	15288.8	18485.8	58.88	3.80879	2.84229	47.91	3.881	8.65693	0.728927	51.4608	5658	62.32	19.33	0.01	3.03	3.73	74.8	6.77	133.47	22.9	0.174558	0.128325	0.561156	0.127783	0.825442	0.871675	0.438844
20	2004	30	31.5	8.6	70.1	5.6763	20.8733	6.7426	33.2922	785.041	93.6245	35.8894	914.555	13862.2	7379.44	9218.2	8857.15	38.499	3.62806	2.30201	41.6	18.623	6.80179	0.484854	52.0575	70	31.26	2.03	0.3	4.22	1.07	27.7	5.59	54.37	6.62	0.511006	0.277271	0.579352	0.262287	0.488994	0.722729	0.420648
20	2005	29.1834	31.938	8.51334	69.6348	4.871	23.7165	7.5761	36.1636	795.759	92.928	35.5081	924.195	17152	9443.4	10948.4	10797	39.25	3.16123	1.8842	39.3	19.421	6.75811	0.528432	54.7311	79	32.53	3.63	0.28	4.16	1.05	30.67	5.49	58.33	8.5	0.354694	0.124627	0.494463	0.25276	0.645306	0.875373	0.505537
20	2006	29.3649	31.9842	8.92845	70.2775	5.5909	21.9665	7.0336	34.591	813.36	92.5719	37.2296	943.161	18184.1	9886.23	9716.66	11192.9	39.26	3.51192	1.99772	38.4	17.251	6.99272	0.518451	87.0912	97	31.83	2.76	0.27	3.97	1.02	29.34	5.25	55.61	8.32	0.446953	0.362504	0.556933	0.271852	0.553047	0.637496	0.443067
20	2007	29.3024	34.2144	8.67829	72.195	5.4311	19.5985	7.7686	32.7982	827.872	91.916	37.9715	957.759	20574.7	9665.4	8317.91	11152.7	40.07	3.01311	2.47875	37	16.348	7.17867	0.583289	95.3351	222	29.78	3.01	0.23	3.87	1.07	27.63	5.17	55.82	4.61	0.577429	0.47201	0.633326	0.261738	0.422571	0.52799	0.366674
20	2008	27.2904	38.1639	8.68817	74.1424	5.0665	19.3305	6.1869	30.5839	805.804	86.251	35.564	927.619	22032.9	10128.3	7842.13	11637.9	40.86	2.87725	2.43736	34.9	9.333	7.25587	0.561961	102.242	228	27.74	2.83	0.18	3.64	1.36	25.39	5.19	50.92	5.06	0.610668	0.646605	0.681945	0.233083	0.389332	0.353395	0.318055
20	2009	30.1066	43.1443	8.2957	81.5467	5.1956	21.9064	7.2277	34.3297	868.884	87.175	36.9078	992.966	22313.3	9939.92	8459.66	11500.9	41.9	2.25224	2.54069	36.9	8.145	7.44793	0.504242	107.964	368	30.83	3.5	0.19	3.69	1.68	28.77	5.56	56.43	6.67	0.605604	0.594358	0.678654	0.220478	0.394396	0.405642	0.321346
20	2010	34.0886	44.9897	8.77345	87.8518	4.9192	23.6017	7.3495	35.8704	919.709	86.4936	39.9402	1046.14	25607.5	10640	9808.69	12522.3	44.72	2.71998	2.35281	34.9	7.139	7.02943	0.541809	110.453	264	31.74	4.13	0.18	3.64	1.67	30.38	5.49	60.09	6.17	0.594394	0.57352	0.67399	0.213633	0.405606	0.42648	0.32601
20	2011	33.8232	47.445	9.34775	90.616	4.829	26.7652	8.1632	39.7574	928.83	87.8528	41.7615	1058.44	28152.9	10868	10748.5	12942.9	46.22	2.89697	1.97028	32.3	4.625	7.78424	0.540022	113.169	538	33.12	6.64	0.18	4.03	2.25	33.3	6.46	65.66	7.4	0.571834	0.526944	0.659643	0.210118	0.428166	0.473056	0.340357
20	2012	34.1204	48.4396	10.4787	93.0387	4.6008	30.1542	8.3789	43.1339	1041.57	95.7347	47.5644	1184.87	33108.4	11748.4	11556.2	13989.4	47.44	2.85633	2.32804	33	4.905	7.60942	0.537659	115.162	527	36.02	7.11	0.16	3.85	2.43	36.7	6.43	72.33	7.5	0.530516	0.529988	0.640661	0.211962	0.469484	0.470012	0.359339
20	2013	33.8528	49.6789	11.1736	94.7054	5.4567	27.6644	14.7058	47.8269	1193.62	103.039	59.4177	1356.08	35788	13939.3	11571.5	15704	48.51	2.88352	2.46102	36.1	1.977	7.96407	0.536231	121.31	502	39.41	8.35	0.14	4.12	3.47	40.1	7.73	83.43	4.5	0.534569	0.247712	0.592649	0.247486	0.465431	0.752288	0.407351
20	2014	34.2459	55.5454	17.3416	107.133	4.889	29.822	15.2977	50.0087	1453.55	114.387	70.0016	1637.94	37757.3	14743.5	11665.5	16051.8	49.78	3.07373	2.42643	37	0.96	8.04138	0.529358	124.705	619	41.76	8.2	0.13	3.68	3.2	43	7.01	87.31	5.7	0.512424	0.275151	0.599993	0.214939	0.487576	0.724849	0.400007
20	2015	37.2478	59.7612	18.9606	115.97	5.0732	31.7866	11.392	48.2518	1725.17	141.242	82.7076	1949.11	42768.3	16717.1	13003.3	18579.3	50.3	3.38421	1.66071	41.4	0.988	7.47394	0.440101	128.56	1217	39.3	8.95	0.12	3.8	3.23	41.1	7.15	84.55	4.8	0.457401	0.44596	0.588651	0.232631	0.542599	0.55404	0.411349
20	2016	37.3916	60.0099	18.9432	116.345	5.4837	35.2425	13.8138	54.54	2091.96	159.562	101.616	2353.13	42178	17273.6	13078.7	18715.1	51.63	3.18765	0.971958	42.8	0.265	7.74634	0.514463	132.521	1357	43.64	10.9	0.11	3.72	3.41	47.3	7.24	97.04	4.8	0.424427	0.374335	0.566338	0.229615	0.575573	0.625665	0.433662
20	2017	37.8629	60.7403	19.0769	117.68	8.989	39.4094	16.1166	64.515	2393.69	172.485	119.712	2685.89	35066.1	17335.3	12836.1	18681.8	53.07	1.95416	1.35879	46.3	0.308	7.96743	0.522316	135.276	1580	51.48	13.1	0.08	3.97	3.46	57	7.52	116.52	5	0.401368	0.336029	0.525429	0.290013	0.598632	0.663971	0.474571
20	2018	42.0799	50.6927	17.2988	110.071	9.4725	44.0479	18.8895	72.4099	2600.83	183.346	130.98	2915.16	36126.4	17434.2	12542.3	18603.4	54.47	1.977	1.37362	47.1	0.069	8.21947	0.518389	136.214	2668	57.06	15.42	0.07	3.9	3.13	65.3	7.11	131.01	6.7	0.370522	0.288685	0.503826	0.294531	0.629478	0.711315	0.496174
21	2004	782.64	1171.86	304.14	2258.64	54.9345	312.9	55.5683	423.402	6634.1	3513.09	729.509	10876.7	16092	8266.05	10626.8	9591.27	43.428	7.99602	7.63131	31.6	720.135	7.94389	0.748918	8.47146	9733	393.76	29.98	11.98	46.96	19.49	344.97	78.43	620.19	148.18	0.779287	0.805842	0.820203	0.112952	0.220713	0.194158	0.179797
21	2005	846.713	1243.03	385.38	2475.12	54.5851	333.953	60.7916	449.33	6583.51	3515.71	743.954	10843.2	17801.3	10217	11255.6	11278.8	45	8.09916	7.68738	32.1	638.449	7.72186	0.82009	8.66479	10743	426.67	22.66	9.04	37.89	34.12	368.28	81.05	666.86	150.75	0.745712	0.803513	0.804036	0.108432	0.254288	0.196487	0.195964
21	2006	925.528	1261.26	404.538	2591.32	57.3584	366.177	63.3243	486.86	6728.03	3608.14	781.394	11117.6	20183.5	11687.5	12752.1	12826.9	46.1	8.1723	7.70188	32.7	603.876	8.09367	0.844433	22.0121	15937	461.41	25.45	8.24	35.89	32.88	409.85	77.01	722.62	174.09	0.721435	0.797481	0.789104	0.112829	0.278565	0.202519	0.210896
21	2007	932.595	1337.25	405.795	2675.64	60.106	380.543	63.5993	504.249	6761.42	3706.12	843.482	11311	21422.4	12602.8	12867.9	13687.5	46.75	8.24056	7.77774	33.3	554.89	8.22551	0.862505	22.6578	22821	477.52	26.07	7.83	36.48	33.44	426.51	77.74	750.03	180.73	0.727606	0.820902	0.796612	0.109503	0.272394	0.179098	0.203388
21	2008	1094.84	1416.04	409.884	2920.77	59.289	404.774	59.2713	523.334	6706.28	3783	924.951	11414.2	22344.4	13176.3	13761.6	14281.2	47.6	8.24944	7.89346	33.3	336.769	8.27506	0.85225	23.435	26688	493.98	29.35	7.41	36.43	34.99	444.5	78.83	782.39	185.45	0.734277	0.843419	0.806804	0.098828	0.265723	0.156581	0.193195
21	2009	915.598	1673.29	312.138	2901.03	67.4	460.115	66.5642	594.079	7552.14	4380.82	1135.65	13068.6	23034.2	14706.6	14800.8	15661.9	48.32	7.95986	7.66869	34.5	288.295	8.31277	0.848469	23.938	34513	559.03	35.29	7.31	36.99	41.02	508.76	85.32	875.29	227.54	0.696822	0.829922	0.783709	0.104151	0.303178	0.170077	0.216291
21	2010	939.895	1887.58	319.101	3146.57	72.6872	531.523	72.3321	676.542	8154.7	4807.75	1346.33	14308.8	24934.3	15557.2	15374	16545.1	49.7	8.10503	7.8974	36.4	291.195	8.172	0.854213	23.996	51490	616.63	59.92	6.48	37.81	39.66	592.6	83.94	1011.77	257.37	0.67358	0.830861	0.770747	0.107125	0.32642	0.169139	0.229253
21	2011	996.693	2109.47	366.489	3472.65	79.161	595.309	78.4045	752.874	8488.11	5076.74	1535.17	15100	26845.6	16847.9	16893.6	17903.9	50.95	8.14241	8.01013	38	304.951	8.6727	0.871076	24.1973	58844	647.47	104.5	7.05	38.27	52.16	655.4	97.47	1130.47	277.8	0.644273	0.818994	0.751957	0.112856	0.355727	0.181006	0.248043
21	2012	1014.21	2279.8	404.075	3698.08	84.1826	640.034	84.2025	808.419	9390.86	5841.47	1812.86	17045.2	28338	18494.5	18332.9	19502.7	52.43	8.04804	7.95106	39.6	300.172	8.77947	0.880716	25.2541	75496	689.58	118.19	6.51	40.11	54.9	706.9	101.52	1204.92	310.4	0.617989	0.80805	0.736008	0.115275	0.382011	0.19195	0.263992
21	2013	1042.26	2290.08	440.909	3773.25	101.741	731.158	98.4581	931.356	10594.1	6861.25	2035.19	19490.6	32320.8	20622.9	20760.5	21915.3	53.75	7.98137	7.96744	41.7	305.693	8.92476	0.885507	25.972	76976	781.41	149.76	8.89	33.57	94.69	794.2	137.16	1359.06	366.5	0.555597	0.767883	0.687889	0.145113	0.444403	0.232117	0.312111
21	2014	791.135	2134.59	379.623	3305.35	104.65	869.224	99.9794	1073.85	11859.8	8173.18	2214.66	22247.6	35014.6	22552.3	22059.6	23721	55.01	7.96312	7.87374	43.1	301.604	8.98238	0.882084	26.5108	72818	887	185.67	5.95	31.61	90.59	945.7	128.15	1567.95	451.6	0.469469	0.770015	0.642321	0.148488	0.530531	0.229985	0.357679
21	2015	818.717	2092.45	398.022	3309.19	100.995	995.994	131.437	1228.43	13887.8	10276.7	2455.15	26619.7	38505.2	24542.6	23835	25614.8	57.01	7.89526	7.5068	44.8	303.761	8.97979	0.881657	26.754	98101	1029.11	199.32	4.83	29.03	88.46	1106.1	122.33	1749.43	585.1	0.39584	0.701661	0.5965	0.143915	0.60416	0.298339	0.4035
21	2016	835.271	2059.33	405.968	3300.57	107.286	1118.59	160.715	1386.59	15865.6	11865.5	2681.83	30412.9	39914.2	25968.1	24838.1	26916.2	59.02	7.83723	7.49138	46.8	310.756	8.97213	0.880257	26.7136	98093	1157.42	229.17	4.58	28.61	87.49	1265.9	120.69	1917.39	735.1	0.343152	0.652199	0.562131	0.14499	0.656848	0.347801	0.437869
21	2017	887.127	1946.31	424.847	3258.29	110.788	1232.29	194.361	1537.44	17419.6	12219	2758.72	32397.3	41134.2	27870.1	25473.5	28523	60.58	7.85218	7.62751	48	312.15	9.06135	0.859039	27.0428	100522	1277.61	256.75	3.05	25.77	85.62	1423	114.44	2089.94	870.5	0.288162	0.604607	0.528425	0.141429	0.711838	0.395393	0.471575
21	2018	848.448	1693.27	245.147	2786.86	117.086	1343.29	225.943	1686.32	18266	12921.1	2858.21	34045.3	41707	27400.1	25072.1	28081.6	61.18	7.85498	7.66362	49.5	282.101	8.94434	0.869648	27.4353	132382	1391.22	296.79	1.97	23.8	84.06	1576.5	109.82	2241.82	1021	0.295593	0.582273	0.529791	0.139936	0.704407	0.417727	0.470209
22	2004	317.55	229.08	96.59	643.22	28.2708	96.7922	17.0882	142.151	2936.38	583.087	103.087	3622.55	13802.2	5467.2	6587.3	7259.52	39.631	5.81229	4.71615	38.5	7.467	8.38335	0.614359	19.734	1189	132.2	9.92	8.2	35.31	5.21	93.43	48.72	193.16	42.42	0.768997	0.883461	0.839565	0.122878	0.231003	0.116539	0.160435
22	2005	321.308	225.791	96.549	643.648	25.1994	93.9332	17.9675	137.1	2948.08	569.13	105.11	3622.32	16168.5	6013.64	8310.85	8181.19	42.11	5.54001	4.98081	38	19.859	8.41713	0.563166	33.1526	1220	126.16	10.94	6.08	32.66	6.24	92.12	44.98	190.84	38.38	0.78236	0.863551	0.846091	0.113245	0.21764	0.136449	0.153909
22	2006	332.789	229.145	90.6283	652.562	27.142	103.807	19.0979	150.047	2990.35	575.977	114.165	3680.49	17369	6594.62	7508.05	8659.86	43.01	5.55147	5.0418	37.8	29.363	8.69654	0.609342	33.4607	1421	137.9	12.14	5.12	33.1	6.05	105.77	44.27	208.74	47.08	0.760224	0.880887	0.83791	0.119119	0.239776	0.119113	0.16209
22	2007	352.059	238.087	94.1739	684.319	27.0515	120.935	24.1377	172.124	2984.81	574.347	123.228	3682.39	20793.5	7607.81	8263.03	9772	44.03	5.80916	5.5492	37.3	68.516	8.77832	0.649189	35.3283	1992	158.7	13.67	5.06	33.39	6.84	126.84	45.28	245.91	53.06	0.722909	0.857537	0.819589	0.122209	0.277091	0.142463	0.180411
22	2008	367.196	255.17	104.817	727.183	26.8033	134.589	25.6396	187.032	2780.38	529.956	125.776	3436.11	22572.8	7620.05	8249.48	9849.2	45.11	5.98508	5.39908	37.2	43.972	8.81059	0.608401	36.5796	2279	173.6	13.42	4.28	31.93	7.81	143.01	44.02	272.35	57.69	0.725691	0.865827	0.824525	0.11674	0.274309	0.134173	0.175475
22	2009	364.653	305.121	112.782	782.555	25.7634	140.568	26.0861	192.417	3329.23	587.64	159.222	4076.09	24642.7	10389.9	9888.9	12230.4	45.99	4.73469	5.43415	39.2	19.766	8.87643	0.54022	37.1549	3227	177.22	15.16	4.66	28.93	9.78	149.05	43.37	283.41	58.06	0.646803	0.852045	0.797312	0.11076	0.353197	0.147955	0.202688
22	2010	425.504	319.671	121.053	866.228	26.2947	160.732	27.6589	214.685	3796.16	610.812	178.819	4585.79	27369.9	10674.6	10677.2	12719.8	48.05	5.10138	5.61475	37	24.906	8.65596	0.550398	36.8647	4752	191.48	23.21	4.43	27.82	9.93	172.51	42.17	327.73	59.47	0.62003	0.84489	0.78462	0.114977	0.37997	0.15511	0.21538
22	2011	457.245	335.464	132.089	924.798	27.7726	181.671	28.9883	238.432	4161.46	667.831	201.803	5031.09	29837.3	11330.3	10988.1	13444.4	49.68	5.07411	5.6159	35.2	61.031	9.15293	0.606853	37.5196	4974	207.67	30.83	4.36	29.62	10.85	193.6	44.83	358.43	73.6	0.580635	0.84609	0.767406	0.121791	0.419365	0.153909	0.232594
22	2012	478.835	345.071	144.255	968.161	111.714	131.163	23.6215	266.499	4704.33	779.798	236.735	5720.86	16619.9	14266.1	14480.7	15271.8	51.26	5.21068	5.34527	38.6	65.383	9.38153	0.616029	38.1531	7196	225.46	41.09	4.63	29.91	13.86	218.1	48.4	400.9	83.7	0.652166	0.849198	0.730557	0.24898	0.347834	0.150802	0.269443
22	2013	470.86	342.304	151.553	964.717	37.8392	216.7	34.7567	289.296	5204.19	929.806	287.207	6421.2	30616.4	15556.6	12468.1	17155.3	52.56	5.2362	5.2115	41.9	65.97	9.35663	0.635303	38.4116	8565	245.03	44.26	3.98	26.88	19.54	238.9	50.4	427.5	100.7	0.419765	0.823102	0.695772	0.143847	0.580235	0.176898	0.304228
22	2014	387.608	297.576	131.401	816.585	39.3916	236.15	39.1174	314.659	5654.39	1086.04	319.189	7059.61	33121.4	14952	16117.7	17371.5	53.79	5.29197	5.08993	44.5	65.603	9.29658	0.683079	38.4967	8371	261.48	52.83	3.63	25.67	19.36	266	48.66	463.66	117	0.432017	0.759467	0.68685	0.151403	0.567983	0.240533	0.31315
22	2015	400.861	310.399	142.374	853.634	36.7216	250.365	45.4145	332.501	6250.71	1322.41	370.87	7943.99	36655.2	14724.8	13100.5	16924.9	55.03	5.21619	4.92514	53.2	62.786	9.56493	0.714273	38.4716	10020	260.3	72.2	3.25	23.75	18.79	286.7	45.8	495.6	123.6	0.460892	0.793657	0.70691	0.141999	0.539108	0.206343	0.29309
22	2016	384.448	298.948	141.367	824.763	40.547	272.278	55.1338	367.959	6760	1550.44	413.493	8723.94	35754.6	15016.6	14031.3	17154.1	56.21	5.40157	5.0097	55.7	52.076	9.6383	0.799311	38.5839	10062	286.19	81.77	2.82	22.97	18.67	323.5	44.46	567.36	124.1	0.440681	0.749015	0.692481	0.143068	0.559319	0.250985	0.307519
22	2017	385.274	302.299	142.87	830.442	47.9515	274.029	64.2855	386.266	6409.05	1474.53	393.151	8276.73	35597.8	15497.7	14407.1	17811.4	57.34	5.37562	4.99594	51.7	35.822	9.86209	0.806446	38.5886	11311	300.51	86.52	2.21	22.24	17.51	344.3	41.97	607.77	122.8	0.461084	0.721259	0.689065	0.156264	0.538916	0.278741	0.310935
22	2018	331.111	342.187	63.2335	736.532	55.0169	298.016	72.8849	425.918	6626.33	1569.21	414.523	8610.06	36353.8	15820	15183.6	18363.5	58.41	5.47575	5.10923	53.4	45.969	9.77131	0.802878	38.5492	15060	326.68	99.66	2.2	9.34	29.09	385.3	40.62	677.22	134	0.450112	0.693877	0.67511	0.168286	0.549888	0.306123	0.324891
23	2004	267.1	311	64.6	642.7	31.7323	184.286	28.5872	244.606	2784.85	575.741	285.769	3646.36	13701	6260.22	7240.45	7340.04	36.349	5.29008	4.63598	39.4	43.589	8.26243	0.462757	14.3222	2007	220.15	24.56	6.14	32.44	6.89	199.13	45.47	321.83	121.91	0.629045	0.679591	0.720644	0.162772	0.370955	0.320409	0.279356
23	2005	219.113	263.761	63.9298	546.804	27.7632	185.632	30.0687	243.464	2717.96	598.757	287.308	3604.02	15443	6855.89	7654.77	7933.77	37.23	5.40088	4.68346	37.8	45.273	8.06237	0.473544	14.7675	1894	224.86	18.61	5.99	30.66	8.57	198.25	45.22	312.88	128.83	0.63625	0.68329	0.732851	0.142684	0.36375	0.31671	0.267149
23	2006	230.16	259.685	62.3062	552.151	25.9408	168.237	57.2545	251.432	2877	642.198	298.743	3817.94	15579.6	7965.94	8040.41	8768.43	39.12	5.40907	4.66878	36	56.933	8.29885	0.521844	30.6307	2473	232.6	18.83	5.5	28.68	8.88	208.37	43.06	336.8	123.01	0.666631	0.448706	0.734624	0.117056	0.333369	0.551294	0.265376
23	2007	229.269	264.14	65.0257	558.434	26.8864	157.823	33.4432	218.152	3007.25	710.936	321.853	4040.04	16903.8	8309.15	9933.81	9617.5	40.62	5.4677	4.72184	34.9	60.6	8.40039	0.541582	32.7122	3451	200.26	17.74	4.79	27.92	10.11	175.34	42.81	278.77	114.73	0.719993	0.658498	0.783222	0.112991	0.280007	0.341502	0.216778
23	2008	237.143	280.526	69.6676	587.337	25.1332	168.774	57.5202	251.427	3006.51	732.312	339.384	4078.21	22172.9	8800.07	10483.4	10522	42.1	5.36633	4.76901	32.921	54.489	8.51237	0.564079	35.2442	4392	229.01	22.41	4.14	27.64	10.77	208.87	42.56	354.33	105.97	0.726143	0.464716	0.763956	0.119644	0.273857	0.535284	0.236044
23	2009	260.454	336.673	87.6492	684.777	45.5737	186.974	15.4756	248.023	3404.87	830.237	394.614	4629.72	18071.3	10652.6	11532.4	12070.7	43.5	4.92277	5.02469	38.5	52.034	8.58454	0.531113	38.6662	6087	227.19	20.88	3.27	22.7	11.2	210.85	37.17	301.55	157.32	0.681476	0.862597	0.768324	0.153354	0.318524	0.137403	0.231676
23	2010	269.18	359.217	94.3522	722.749	27.2381	146.97	41.2204	215.428	3748.44	881.568	439.353	5069.37	24364.7	11816.9	11042.5	13255.3	45.76	5.21992	5.16484	36.439	54.217	8.59895	0.543029	39.502	10034	192.84	22.59	2.23	22.12	13.48	177.6	37.83	257.9	135.12	0.75224	0.687389	0.802875	0.110236	0.24776	0.312611	0.197125
23	2011	284.379	376.577	101.352	762.309	26.5734	201.83	47.9107	276.314	4010.9	1005.85	495.32	5512.06	27414.2	12589.5	12035.1	13919.1	47.3	5.16444	5.24679	35	58.76	8.95192	0.586248	40.6054	11662	232.1	44.29	2.06	22.57	17.39	234.3	42.01	435.31	75.3	0.67779	0.64799	0.764001	0.107561	0.32221	0.35201	0.235999
23	2012	294.764	385.819	106.63	787.213	25.7423	217.835	52.8893	296.467	4347.58	1190.34	590.014	6127.93	29547	14104.4	12975.1	15243.8	50.02	5.23051	4.88867	34.7	63.423	9.13523	0.585598	43.0085	14908	246.36	50.49	1.92	23.01	18.75	252.8	43.67	467.97	81.3	0.65089	0.624606	0.751514	0.10063	0.34911	0.375394	0.248486
23	2013	310.716	393.892	111.903	816.511	34.8381	243.251	59.8634	337.953	4743.92	1445.49	748.08	6937.49	30548.7	14787.7	14604.7	16380	51.31	5.27425	5.2421	34.95	70.223	9.28297	0.607415	43.9025	20836	274.42	63.13	1.94	23	38.61	274.4	63.55	523.15	89.2	0.628766	0.565614	0.723551	0.127887	0.371234	0.434386	0.276449
23	2014	297.384	395.442	115.835	808.661	35.1338	269.072	66.0718	370.277	5211.75	1839.92	924.188	7975.86	37752.3	16501.9	14591.5	18177.4	52.57	5.48254	5.4497	37.01	72.082	9.13958	0.612684	43.7746	22820	292.52	77.8	1.79	24.41	40.67	303.4	66.88	587.38	86.3	0.579207	0.560146	0.691343	0.146359	0.420793	0.439854	0.308657
23	2015	306.173	391.874	119.673	817.72	34.793	252.101	74.9675	361.862	6107.27	2291.31	1076.49	9475.07	40238.9	17914	15400	19539.7	53.92	5.48031	5.54099	40.7	74.964	9.51334	0.599234	44.8376	33350	291.58	70.28	1.45	22.72	40.69	297	64.86	618.56	40.3	0.612679	0.523324	0.706562	0.139807	0.387321	0.476676	0.293438
23	2016	310.298	392.878	121.541	824.718	36.0123	259.681	87.689	383.382	7018.38	2661.67	1215.74	10895.8	37081.1	17077.1	14513.1	18369.7	55.34	5.53935	5.42291	42.3	80.579	9.20757	0.602526	45.2324	48455	305.1	78.28	1.43	22.94	40.32	318.7	64.68	662.18	39.9	0.650434	0.517044	0.731366	0.122564	0.349566	0.482956	0.268634
23	2017	313.158	397.743	122.713	833.614	42.055	264.935	100.308	407.298	7701.42	2878.32	1305.88	11885.6	36675.1	17504.7	14704.5	18794.5	56.79	5.91795	5.46667	42.3	89.196	9.24239	0.596877	45.4746	34554	317.69	89.2	1.27	21.83	41.6	342.6	64.7	710.1	39.8	0.664309	0.486002	0.731872	0.129994	0.335691	0.513998	0.268128
23	2018	357.302	359.8	89.0658	806.168	51.7829	324.817	124.873	501.474	8131.56	3105.12	1401.06	12637.7	35883.6	17865.2	14920.9	18992.6	58.13	6.07015	5.69477	42.8	93.779	9.47276	0.599701	45.8406	41479	387.14	114.84	0.83	11.54	47.21	441.9	59.57	897.87	45.5	0.613932	0.403225	0.693379	0.143942	0.386068	0.596775	0.306621
24	2004	493.6	745	150.88	1389.48	42.8594	202.126	21.0229	266.008	5721	377.126	241.361	6339.49	23690.9	9387.52	16387.5	12245.3	86.586	8.7136	8.87626	50.6	541.363	10.1126	0.701891	4.25341	10625	201.37	64.8	4.4	26.54	37.6	197.47	68.54	378.09	85.39	0.745307	0.771664	0.76557	0.205708	0.254693	0.228336	0.23443
24	2005	524.392	735.687	151.358	1411.44	45.3028	223.646	22.3068	291.256	5861.48	393.195	264.798	6519.47	25599.5	10068	17138.8	13025.4	89.09	8.80577	8.85816	51.5	503.709	10.0257	0.657341	4.29101	12603	227.48	63.77	3.84	19.9	41.25	226.27	64.99	423.53	93.99	0.732059	0.775366	0.757951	0.208292	0.267941	0.224634	0.242049
24	2006	537.651	730.38	151.241	1419.27	46.3585	218.861	22.6419	287.861	6216.87	424.464	286.261	6927.6	28235.3	11250.2	18456.4	14552.4	88.7	8.88343	8.88644	51.9	451.458	10.4382	0.675292	5.29124	16602	206.1	81.72	3.11	18.62	40.14	226	61.86	420.41	93.45	0.742081	0.783858	0.764724	0.206947	0.25792	0.216142	0.235276
24	2007	535.124	757.095	156.683	1448.9	48.3226	214.423	24.2574	287.004	6568.43	440.185	294.753	7303.36	33785.1	13604.7	19937.5	17537.7	88.7	8.93156	8.89704	54.4	416.395	10.4546	0.648675	7.48934	24481	207.5	79.44	2.76	18.11	43.34	222.79	64.21	420.91	88.88	0.742782	0.789438	0.76204	0.217268	0.257218	0.210562	0.23796
24	2008	564.462	740.09	169.077	1473.63	54.5631	196.673	27.3318	278.568	6539.18	431.219	295.36	7265.76	32556.9	16577.7	19029.8	19948.1	88.6	8.91099	8.80808	55.7	441.423	10.5454	0.568531	5.36992	24468	197.22	81.35	2.36	17.34	48.31	210.56	68.01	403.12	86.01	0.742631	0.797272	0.764807	0.211646	0.257369	0.202728	0.235193
24	2009	509.544	1123.49	168.457	1801.49	56.6095	221.969	30.0332	308.612	7279.46	466.315	336.441	8082.21	35395.5	20193.7	19628	22927.1	88.6	8.63887	8.59496	59	419.335	10.6469	0.530341	5.281	34913	212.02	96.66	1.82	18.17	51.86	236.76	71.85	449.24	96.12	0.684643	0.795216	0.733093	0.212771	0.315357	0.204784	0.266907
24	2010	577.188	1154.56	176.32	1908.06	58.5025	245.624	30.8499	334.976	7309.94	495.704	351.28	8156.92	38735.8	20103.2	21206.2	23459	89.3	8.77388	8.81347	57	397.6	10.1217	0.641731	5.20156	48215	240.14	94.83	1.76	19.5	53.14	260.58	74.4	486.53	109.02	0.671333	0.784989	0.719557	0.22766	0.328667	0.215011	0.280443
24	2011	569.872	1201.89	185.406	1957.17	63.8319	287.425	35.508	386.765	7019.43	490.098	346.489	7856.01	41603.4	23784	23291.1	26679.7	89.3	8.79688	8.87857	57.7	397.245	10.4834	0.686946	5.1487	47960	262.23	124.27	2.06	22.47	80.74	281.5	105.26	547.96	120.3	0.584837	0.752001	0.663999	0.24342	0.415163	0.247999	0.336001
24	2012	559.611	1166.88	193.037	1919.53	63.1549	321.737	38.2344	423.126	7163.02	525.039	362.338	8050.4	43165.9	26861.4	25882.4	29206.5	89.3	8.68733	8.79341	60.2	435.221	10.6543	0.687308	5.26933	51508	280.96	142.55	1.58	23.72	92.63	305.2	117.93	596.13	132.2	0.52545	0.731691	0.636164	0.225934	0.47455	0.268309	0.363836
24	2013	578.67	1252.36	203.349	2034.38	76.7586	355.396	38.8544	471.009	7277.42	546.24	375.485	8199.14	48686.4	28714	27402.1	31860.6	89.6	8.5816	8.731	62.8	438.111	10.5615	0.74276	5.23106	48680	305.68	165.09	1.29	13.34	122.47	333.9	137.11	657.51	147.4	0.485918	0.735165	0.594666	0.284147	0.514082	0.264835	0.405334
24	2014	590.835	1216.23	228.761	2035.83	83.8694	418.51	42.9925	545.372	7331.27	548.124	386.246	8265.64	51324.5	31121.3	29265.6	34081.9	89.6	8.53488	8.73298	64.4	439.663	10.8156	0.766339	5.20734	50488	311.95	233.69	1.62	12.17	139.98	391.6	153.77	760.57	176.4	0.39694	0.712344	0.538557	0.30082	0.60306	0.287656	0.461443
24	2015	599.081	1157.18	237.584	1993.85	88.8541	468.616	44.3034	601.773	7932.99	572.136	406.387	8911.51	53902.8	32244	30429.4	35308.4	87.6	8.41662	8.67391	67.3	423.741	10.9157	0.753325	5.46377	60623	328.24	273.53	1.62	11.74	140.31	448.1	153.67	845.27	204.6	0.36743	0.721325	0.523066	0.30263	0.63257	0.278675	0.476934
24	2016	615.374	1081.15	244.243	1940.76	89.9827	499.159	46.0978	635.24	8454.9	583.292	409.327	9447.52	56030.1	33865.7	31504.4	36833.9	87.9	8.34322	8.654	69.8	423.991	11.0096	0.822751	5.49256	64230	340.52	294.72	1.56	11.73	140.45	481.5	153.74	895.44	221.3	0.3543	0.72609	0.520794	0.290666	0.6457	0.27391	0.479206
24	2017	602.975	937.394	246.341	1786.71	93.643	542.956	50.8494	687.448	8377.25	540.68	379.348	9297.28	58061.8	35132.4	32602.3	38068.7	87.7	8.34702	8.72429	69.2	370.368	11.4061	0.805497	9.21523	72806	356.1	332.04	1.37	9.81	145.57	530.7	156.75	972.15	246	0.322209	0.709142	0.50142	0.291589	0.677791	0.290858	0.49858
24	2018	666.904	958.834	264.012	1889.75	95.7838	569.569	58.8811	724.234	8243.42	522.517	365.856	9131.79	60898.8	37546.5	32098.8	40192	88.1	8.33033	8.72845	69.9	346.369	11.194	0.814124	5.40677	92460	365.01	359.22	1.24	8.85	155.44	558.7	165.53	1021.83	261.1	0.300948	0.694942	0.489828	0.28779	0.699052	0.305058	0.510172
25	2004	323.98	425.54	195.1	944.62	39.1727	188.296	47.4298	274.898	4137.75	618.395	310.767	5066.92	11730.4	8077.38	8871.88	8735.02	31.118	5.79833	5.4773	39.3	58.044	7.45444	0.644262	13.9732	4430	263.08	11.68	5.18	27.21	14.04	228.47	46.43	408.55	94.82	0.642586	0.78432	0.745798	0.141833	0.357414	0.21568	0.254202
25	2005	345.709	428.072	196.294	970.076	41.4578	216.111	53.1871	310.755	4090.71	612.858	311.296	5014.86	13279.7	9188.92	9167.64	9731.05	33	5.83479	5.45139	38.4	64.519	6.83725	0.664548	14.0039	4606	297.66	13.09	4.79	26.65	15.68	263.63	47.13	477.79	96.59	0.578446	0.774234	0.710817	0.153507	0.421554	0.225766	0.289183
25	2006	368.198	440.831	203.336	1012.37	42.0424	270.515	56.6528	369.21	4162.95	620.587	328.808	5112.34	15343.8	9743.96	9875.84	10401.9	34.3	6.02391	5.6148	38.2	75.363	7.24227	0.643548	20.1983	7138	355.49	13.72	4.58	25.72	15.61	323.31	45.9	551.21	141.31	0.510026	0.773158	0.678402	0.157503	0.489974	0.226842	0.321598
25	2007	370.706	461.368	223.149	1055.22	44.6335	264.634	63.7025	372.97	4204.03	613.259	342.377	5159.66	15966.9	9619.7	10213.5	10480.7	35.6	6.10348	5.70495	36.8	77.594	7.43357	0.677907	23.3044	9935	357.31	15.18	3.74	27.86	16.21	325.15	47.82	578.97	119.16	0.57937	0.765518	0.709035	0.154666	0.42063	0.234481	0.290965
25	2008	384.391	486.001	255.66	1126.05	43.937	271.968	68.8792	384.784	4086.52	576.156	346.795	5009.47	17459.8	10625.3	10572.6	11396.3	37.4	6.32877	5.94501	36.2	133.477	7.51471	0.661957	27.5844	13369	372.05	12.73	3.25	25.36	17.81	338.37	46.41	605.08	118.08	0.574063	0.765878	0.708827	0.148518	0.425937	0.234122	0.291173
25	2009	377.615	486.423	244.086	1108.12	47.1042	304.22	74.2822	425.606	5103.25	655.979	410.424	6169.65	19690.5	11577.3	11483.5	12458.9	38.7	6.25342	5.9137	41.1	132.605	7.69397	0.616701	30.4215	20132	402.2	23.24	3.02	25.46	17.98	379.14	46.46	671.88	132.86	0.538132	0.756014	0.686749	0.159757	0.461868	0.243986	0.313251
25	2010	384.191	511.453	259.239	1154.88	48.0198	322.989	75.1527	446.162	6176.78	737.272	478.995	7393.05	21425.1	12120.6	11996.6	13101.1	40.18	6.38992	6.08315	39.8	190.538	7.63537	0.618902	33.0763	32212	414.89	31.27	2.46	24.09	19.12	400.49	45.67	696.94	149.72	0.534145	0.765996	0.686654	0.160807	0.465855	0.234004	0.313346
25	2011	396.774	535.22	271.236	1203.23	44.1911	395.448	74.8348	514.474	7240.87	841.53	553.458	8635.86	24176.6	13239.3	12818	14117.5	41.83	6.63539	6.19549	38.2	248.761	8.21653	0.674993	35.1886	28446	469.2	45.79	2.43	24.2	19.94	467.9	46.57	768.47	213.9	0.439741	0.776106	0.649863	0.150171	0.560259	0.223894	0.350137
25	2012	408.253	543.968	283.56	1235.78	47.0581	443.59	84.6382	575.286	8430.11	1040.83	714.151	10185.1	28152.7	14954.5	14750.1	16004.1	43.53	6.77543	6.15448	39.3	223.199	8.47832	0.685336	36.3421	42218	519.48	55.11	2.27	24.64	22.77	525.6	49.69	868.49	232.4	0.363899	0.738896	0.602288	0.166858	0.636101	0.261104	0.397712
25	2013	410.077	553.096	296.778	1259.95	64.0826	468.128	96.8573	629.068	9635.55	1327.01	946.159	11908.7	32562.2	17368.2	15666.4	18653.9	44.9	6.74765	6.13046	40.3	208.893	8.44745	0.677647	37.2291	46171	561.76	67	2.52	27.15	55.4	544	85.07	924.67	248.4	0.290599	0.711226	0.538762	0.239138	0.709401	0.288774	0.461238
25	2014	491.759	554.404	304.682	1350.85	58.4341	485.615	87.1124	631.162	11394.6	1692.24	1177.16	14264	35998.8	18685.7	17303	20097.7	46.3	6.72452	6.15476	42.6	191.02	8.3476	0.673205	38.0835	47120	562.36	69.3	2.17	26.19	56.81	546	85.16	1027.96	149.2	0.276302	0.737796	0.54425	0.22036	0.723698	0.262204	0.45575
25	2015	526.878	618.053	334.196	1479.13	61.9058	645.895	109.06	816.861	13492	2090.33	1473.37	17055.7	37412.2	18482	17595.8	19798.3	47.69	6.35856	5.75491	43.7	174.414	8.39548	0.655994	38.3959	64953	709.31	107.55	1.86	24.33	55.97	734.7	82.16	1433.66	117.9	0.130533	0.695141	0.469358	0.221569	0.869467	0.304859	0.530642
25	2016	599.505	670.012	343.338	1612.86	61.8335	680.105	124.792	866.731	15790.7	2393.1	1683.99	19867.8	35401.3	17649.6	16078.3	18689.8	49.21	6.17907	5.9116	47.3	137.692	8.25463	0.703361	39.2324	62445	742.2	124.53	1.7	24.32	54.61	786.1	80.63	1507.53	145.3	0.199372	0.708104	0.513266	0.191772	0.800628	0.291896	0.486734
25	2017	606.605	755.88	347.916	1710.4	56.1107	466.742	144.441	667.294	17213.8	2457	1787.68	21458.5	39684.2	18286.2	16336	19663.4	50.79	6.41261	6.20639	49.8	131.495	8.4976	0.721215	39.7434	64006	573.21	94.09	1.49	22.9	54.11	588.8	78.49	986.49	269.6	0.481537	0.687365	0.640933	0.177665	0.518463	0.312635	0.359067
25	2018	487.027	1029.5	324.168	1840.69	58.9905	526.117	170.16	755.268	18313.2	2621.9	1918.81	22853.9	41140.1	18556.6	16750.6	19913.6	52.29	6.60986	6.36717	51.4	132.034	8.61237	0.712288	39.7545	87372	651.04	103.47	1.08	20.87	52.53	680.8	74.47	1126.17	309.9	0.457899	0.654801	0.623787	0.176998	0.542101	0.345199	0.376213
26	2004	222.83	372.32	56.45	651.6	17.1261	46.2779	7.0101	70.4141	1818.36	474.802	196.967	2490.13	23149.7	13438.8	13327.5	15789.6	68.527	7.45411	7.46787	42.3	142.436	9.64492	0.611451	10.2676	2578	57.67	12.79	3.37	14.09	10.89	42.07	28.35	95.01	17.47	0.832962	0.834495	0.829372	0.177922	0.167038	0.165505	0.170628
26	2005	226.255	378.265	62.5223	667.043	16.2913	49.1356	6.6498	72.0767	1874.83	477.494	192.57	2544.9	25740.3	13958.9	14366.6	16659.4	75.11	7.57791	7.52383	42.3	237.338	9.5129	0.604457	10.3893	3045	61.38	10.69	3.22	12.43	10.85	45.58	26.5	96.64	21.01	0.835813	0.849163	0.835759	0.167727	0.164187	0.150837	0.164241
26	2006	235.817	365.109	62.2475	663.174	16.8347	50.0617	7.2174	74.1138	1963.37	483.665	192.414	2639.45	28151.2	16001.9	14771.8	18641.8	75.73	7.6148	7.53712	42.4	249.781	9.72924	0.692632	10.5265	4159	61.31	12.79	2.81	11.52	11.72	48.06	26.05	99.75	22.43	0.831342	0.851954	0.833792	0.166715	0.168658	0.148046	0.166208
26	2007	236.007	349.721	63.1258	648.854	17.3161	61.2937	7.7576	86.3674	2172.61	478.117	195.339	2846.06	31085.6	17158.7	15836.8	19832.3	76.31	7.55254	7.41896	42.7	263.559	9.80771	0.672752	10.3417	5584	71.34	15	2.5	11	14.83	58.04	28.33	106.73	37.67	0.807454	0.851653	0.82082	0.164659	0.192546	0.148347	0.17918
26	2008	234.151	367.496	62.7183	664.365	17.7961	54.4225	8.6654	80.884	2193.75	467.792	191.871	2853.42	33834.2	18691.9	16602.3	21799.7	77.23	7.41048	7.31308	42.8	290.484	9.87755	0.665929	10.2543	6790	67.16	13.71	2.33	10.38	17.01	51.17	29.72	127.75	4.3	0.838477	0.849335	0.840026	0.159745	0.161523	0.150665	0.159974
26	2009	298.586	441.515	67.6572	807.758	17.5579	52.2707	9.2863	79.1149	2524.05	521.18	213.672	3258.9	35599.9	19666.8	15075.9	22664	78.01	6.89878	7.02324	45.1	298.124	10.0515	0.628557	11.6572	7404	64.95	14.23	0.91	10.42	16.89	50.89	28.23	125.4	4.6	0.858309	0.872729	0.858785	0.143951	0.141691	0.127271	0.141215
26	2010	330.732	477.544	76.3278	884.604	18.5601	56.9221	10.3892	85.8714	2833.37	567.42	256.34	3657.13	38616.9	23313.9	16064.8	25744.4	79.55	6.95342	7.12824	45.8	302.686	9.73182	0.608871	11.4621	11006	67.39	18.48	0.79	10.32	18.6	56.15	29.72	135.76	6.27	0.839831	0.86714	0.847542	0.144539	0.160169	0.13286	0.152458
26	2011	326.747	539.067	84.0828	949.896	17.0261	62.0451	12.0342	91.1054	2992.42	622.069	280.222	3894.72	42380.4	24342.1	17623.5	26825.7	80.5	6.92522	7.2055	45.9	298.576	10.3999	0.648574	11.1904	13982	66.78	24.39	1	11.17	20.74	58.2	32.91	143.41	5.9	0.841215	0.852937	0.853184	0.126755	0.158785	0.147063	0.146816
26	2012	314.087	555.947	90.093	960.127	19.7762	66.4726	12.4102	98.659	3476.66	799.029	327.383	4603.07	49141.5	26760.4	21769.5	30618.9	81.55	6.85532	7.18689	46.7	294.921	10.5117	0.706333	10.8924	19782	71.33	27.4	1.31	11.66	25.49	60.2	38.46	152.36	6.5	0.833911	0.833627	0.838837	0.151614	0.166089	0.166373	0.161163
26	2013	308.473	572.236	96.6064	977.316	17.1455	46.5697	36.2674	99.9826	3855.91	1019.99	376.409	5252.31	58157.1	31386.1	23837.4	33238.7	82.01	7.44304	7.58654	48	288.251	10.5386	0.733418	10.678	24856	68.09	31.7	1.52	7.44	29.12	61.9	38.08	154.48	7.4	0.879441	0.529688	0.843375	0.137421	0.120559	0.470312	0.156625
26	2014	282.089	540.268	87.9572	910.314	17.5421	50.4696	37.3567	105.368	4304.39	1253.56	414.921	5972.87	57490.9	33129.5	23834.6	33890	82.27	7.43589	7.51391	49.3	291.39	10.5044	0.798254	10.6196	26351	69.44	35.98	1.31	7.42	28.84	67.8	37.57	164.87	8.3	0.875193	0.561647	0.847696	0.125782	0.124807	0.438353	0.152304
26	2015	265.951	539.847	89.9614	895.759	18.9084	54.7455	41.0796	114.733	4849.34	1595.12	467.216	6911.68	58452.7	34994.8	24575.9	35130.4	82.64	6.59751	6.80783	51.9	302.791	10.4958	0.76844	10.6981	37342	73.82	40.91	1.2	6.94	29.89	76.7	38.03	181.43	10	0.869522	0.546505	0.843147	0.125773	0.130478	0.453495	0.156853
26	2016	251.734	559.928	100.912	912.574	18.9712	59.2105	45.8668	124.049	5339.7	2264.44	507.875	8112.01	58743.6	36155.5	24393.6	35260.9	82.93	7.10953	7.05665	56.7	141.449	10.6906	0.882188	10.7324	39734	79.3	44.75	1.12	5.74	31.09	86.1	37.95	197.95	12.2	0.867454	0.543103	0.845256	0.11529	0.132546	0.456897	0.154744
26	2017	255.281	544.666	101.503	901.451	19.5358	64.2182	53.228	136.982	5343.81	2676.02	526.582	8546.42	59266.7	33113.6	24879.2	33643.7	82.93	6.39453	6.85941	58.2	145.765	11.0099	0.899004	10.6179	41675	87.94	49.18	0.39	6.28	28.11	102.2	34.78	224.08	15.1	0.875792	0.48983	0.846188	0.112998	0.124208	0.51017	0.153812
26	2018	231.301	299.905	48.9568	580.163	19.3342	88.3004	24.8546	132.489	5584.38	2978.84	555.764	9118.98	56193.5	32649.5	25060.9	34661.7	83.15	6.45285	6.86532	58.62	63.061	10.9863	0.890596	10.4212	54680	80.55	51.94	0.36	4.11	33.52	94.5	37.99	225.39	1.6	0.840988	0.773407	0.855271	0.100126	0.159012	0.226593	0.144729
27	2004	187	160.3	41	388.3	19.3215	60.6308	21.4101	101.362	2327.17	391.752	132.05	2850.97	16102.4	8232.59	8669.65	9825.08	35.156	5.53006	5.36733	37.7	3.796	8.48507	0.547409	44.2303	792	87.58	13.73	2.05	13.99	6.22	79.1	22.26	166.51	13.95	0.688616	0.547273	0.743526	0.166376	0.311384	0.452727	0.256474
27	2005	137.275	129.669	41.7733	308.718	19.548	65.8296	22.2443	107.622	2379.09	385.197	134.599	2898.88	18636.2	8657.69	9292.99	10601.4	37.15	5.9197	5.36753	35.7	3.546	8.20329	0.58338	44.5428	921	94.4	13.22	1.83	13.76	6.41	85.63	21.99	179.31	13.93	0.675008	0.539136	0.731415	0.178074	0.324992	0.460864	0.268585
27	2006	141.723	131.946	41.6565	315.325	19.1169	70.0302	23.9605	113.108	2408.56	378.999	141.577	2929.14	20007.8	9556.24	9649.48	11342.4	37.94	6.13628	4.84568	34.7	6.735	8.29537	0.569551	70.1151	1187	100.45	12.64	1.71	12.93	6.92	91.55	21.56	189.98	14.68	0.664074	0.546246	0.73415	0.164581	0.335926	0.453754	0.26585
27	2007	142.996	138.694	40.6124	322.302	18.7443	72.6994	21.9316	113.375	2369.26	370.295	141.071	2880.62	22665.9	10172.7	9818.71	12169.8	39.15	6.45094	4.80273	35.6	6.882	8.51134	0.62698	69.3169	1534	101.36	12.02	1.31	12.05	7.3	92.72	20.66	190.91	15.18	0.675218	0.630258	0.749856	0.159941	0.324782	0.369742	0.250144
27	2008	145.592	150.477	40.7687	336.838	18.5108	76.3261	21.3143	116.151	2248.09	335.339	130.25	2713.68	23912.8	9988.11	9714	12157	39.64	6.7734	4.88407	33.915	8.607	8.5558	0.600405	68.8184	1493	103.09	13.07	0.99	11.6	7.65	95.92	20.23	195.87	16.21	0.69341	0.674448	0.765568	0.152598	0.30659	0.325552	0.234432
27	2009	145.435	150.023	36.7496	332.208	16.9309	75.7783	21.0946	113.804	2486.57	352.004	138.635	2977.21	26788.9	12209	11139.2	14179.8	39.85	6.10057	4.81898	37.1	8.903	8.65801	0.539558	69.793	1866	100.94	12.85	0.78	11.86	7.1	94.07	19.74	189.54	18.33	0.659274	0.661659	0.754658	0.143188	0.340726	0.338341	0.245342
27	2010	143.406	150.914	37.9769	332.296	17.4081	77.9883	21.6068	117.003	2614.54	345.778	138.354	3098.67	28037.6	13132.4	11326.4	15016.5	43.01	6.17172	5.03425	32.5	8.768	8.14458	0.584794	70.0793	2562	100.78	16.22	0.66	11.92	7.23	97.19	19.81	193.66	20.53	0.659583	0.681966	0.758914	0.139067	0.340417	0.318034	0.241086
27	2011	141.077	174.223	39.8631	355.164	18.0005	81.2038	21.5885	120.793	2633.17	343.987	139.571	3116.73	32133.5	14687.2	13221.2	17025	43.54	6.26919	5.23675	34	10.512	9.17704	0.647296	70.2354	2642	101.59	19.24	0.72	13.21	9.76	97.1	23.69	205.79	12.1	0.65678	0.678855	0.755683	0.14269	0.34322	0.321145	0.244317
27	2012	158.484	185.41	52.3955	396.29	18.8981	84.3209	21.8012	125.02	2837.33	390.385	161.391	3389.11	35612.3	15271.3	14622.3	18232.9	43.98	6.27239	5.07182	36	11.172	9.04991	0.593446	74.2987	3439	102.39	22.52	0.7	13.77	9.15	101.4	23.62	210.62	15.8	0.670019	0.680608	0.758855	0.147839	0.329981	0.319392	0.241145
27	2013	167.292	192.098	56.2136	415.604	24.6122	101.975	25.1791	151.766	3117.73	477.129	204.836	3799.69	38660.4	15776.8	14270.5	19238	44.47	6.28965	4.85263	37.39	11.641	8.98753	0.602877	75.1564	4998	124.3	27.48	0.43	16.94	11.09	123.3	28.47	251.97	23.1	0.628243	0.675379	0.721486	0.188476	0.371757	0.324621	0.278514
27	2014	163.904	226.519	63.5383	453.962	24.3095	113.052	27.8952	165.256	3539	568.804	234.084	4341.89	42231.8	16113.6	13708.3	19549.7	46.07	6.23919	4.51486	40.83	9.1	9.18006	0.579527	76.3568	5238	136.01	29.2	0.36	16.54	11.06	137.3	27.96	287.46	15.1	0.618715	0.687075	0.720848	0.184198	0.381285	0.312925	0.279152
27	2015	160.28	208.697	64.5091	433.486	24.1098	131.739	36.006	191.854	4251.34	691.92	291.378	5234.64	44806.2	15993.4	16961.5	19796	47.23	5.87498	3.78808	44.7	9.202	9.0275	0.547282	75.5352	8761	145.37	46.49	0.4	15.4	11.56	164.5	27.35	339.65	16.7	0.606957	0.554577	0.707519	0.172746	0.393043	0.445423	0.292481
27	2016	148.592	209.039	65.3148	422.946	24.5127	147.517	41.9756	214.006	4712.42	785.808	316.45	5814.68	45683	15998.7	15077.7	19218.1	48.35	5.7706	3.72193	45.1	8.078	9.02941	0.543381	75.932	7116	162.66	51.34	0.34	15.09	12.38	186.2	27.81	382.21	18	0.597566	0.578061	0.710485	0.163683	0.402434	0.421939	0.289515
27	2017	148.249	214.705	69.2894	432.243	25.4772	413.038	47.9228	486.438	5031.34	860.012	364.092	6255.45	47210.2	16361.2	16377.6	17978.5	49.38	5.82184	4.02231	45.2	3.735	9.45796	0.482873	75.8029	8094	365.32	121.61	0.17	14.05	13.72	458.5	27.94	925.34	19.6	0.570549	0.522147	0.437788	0.160558	0.429451	0.477853	0.562212
27	2018	149.984	210.253	60.1834	420.421	27.2598	173.636	55.6819	256.578	5341.44	929.197	394.229	6664.87	49381.4	16921.7	17122.4	20413.9	50.91	5.66839	4.14475	45.8	3.61	9.30906	0.513127	76.0153	9658	189.87	66.71	0.16	5.41	22.11	228.9	27.68	462.18	23.3	0.576345	0.462526	0.688226	0.166382	0.423655	0.537474	0.311774
28	2004	149.8	278.68	60.2	488.68	20.8046	100.134	22.4682	143.407	3357.73	270.204	216.902	3844.83	13359.1	9839.37	9256.03	10258.6	28.101	5.22207	4.82749	35.2	11.714	6.81568	0.530096	37.8465	1264	136.67	6.65	3.38	17.25	9.31	113.47	29.93	218.1	38.78	0.646456	0.654541	0.698954	0.185534	0.353544	0.345459	0.301046
28	2005	146.523	241.101	66.3384	453.963	23.1524	111.28	31.6889	166.121	3404.32	276	224.26	3904.58	14013.7	11130.3	9688.31	11257.1	29.5	5.29198	5.06095	39.5	13.053	6.37782	0.541373	43.7039	1381	159.68	6.44	2.77	16.78	8.84	137.73	28.39	254.98	48.87	0.602108	0.543432	0.657411	0.193902	0.397892	0.456568	0.342589
28	2006	147.219	247.891	66.2391	461.349	20.9298	115.032	27.3121	163.274	3590.63	291.022	241.554	4123.2	17537.1	12206.3	10064.8	12531.4	30.5	5.40282	5.2255	38.5	19.796	6.66258	0.514572	44.2784	1637	157.34	5.94	2.96	14.79	11.12	134.41	28.86	249.91	47.77	0.587311	0.625984	0.657059	0.200696	0.412689	0.374016	0.342941
28	2007	143.749	264.132	70.9651	478.846	20.5085	155.469	35.0259	211.003	3687.61	304.171	255.891	4247.67	18631.3	11142.1	9341.85	11571.2	31.6	5.57454	5.41658	39.1	21.988	6.78506	0.542751	44.3804	2139	203.62	7.45	2.78	14.65	14.79	178.77	32.23	330.39	59.38	0.547436	0.604269	0.636238	0.185712	0.452564	0.395731	0.363762
28	2008	149.919	286.705	78.1166	514.74	21.9543	170.037	36.1055	228.097	3610.89	335.074	256.937	4202.9	20231.6	12433.8	9973.47	12794.9	33	5.43479	5.35662	39.1	35.718	6.90184	0.575745	44.8602	2021	221.24	6.86	1.89	15.05	16.43	194.73	33.37	376.69	46.14	0.501489	0.606941	0.607568	0.194838	0.498511	0.393059	0.392432
28	2009	107.119	330.444	94.1792	531.742	22.9263	174.339	39.4365	236.702	4021.95	422.108	285.85	4729.91	21097	10742.3	9758.56	11581.3	34	5.20435	4.95136	40.9	36.703	6.9053	0.539424	45.0728	2923	229.13	7.67	1.76	14.91	18.13	201.9	34.8	386.64	51.96	0.609556	0.628585	0.674082	0.187592	0.390444	0.371415	0.325918
28	2010	104.97	349.441	96.9206	551.332	22.9645	199.26	43.7824	266.007	4573.84	497.104	335.585	5406.53	22066.3	12613.3	9963.98	12993.3	34.7	5.60106	5.32341	40.037	47.302	7.00608	0.537009	45.469	3823	248.74	17.26	1.6	14	19.19	231.22	34.79	437.81	59.41	0.530484	0.622738	0.631789	0.176109	0.469516	0.377262	0.368211
28	2011	109.855	416.189	129.369	655.413	24.1889	234.964	50.5795	309.733	4917.65	658.69	401.094	5977.43	24986.9	12325.8	11982.1	13258.4	36.8	5.64519	5.28078	41.6	51.908	7.68605	0.616087	46.3232	4199	282.48	27.13	1.42	15.37	23.55	269.4	40.33	506.93	72.2	0.516941	0.532049	0.609389	0.187545	0.483059	0.467951	0.390611
28	2012	114.953	432.171	137.048	684.172	24.5612	262.016	53.9081	340.485	5268.73	808.088	511.847	6588.67	26916.2	13950.4	11881.6	14558.2	39.31	5.556	5.64833	41.1	64.968	7.84955	0.633384	47.0273	5853	311.88	28.43	1.35	16.49	27.74	294.9	45.58	532.18	103.2	0.450247	0.554045	0.574853	0.184973	0.549753	0.445955	0.425147
28	2013	120.74	460.979	148.314	730.033	29.3968	279.715	59.9535	369.065	6330.38	964.388	627.553	7922.32	29571.9	17241.7	15195.3	17891.4	40.48	5.88745	5.40692	41.79	56.809	7.84216	0.623736	47.5697	6804	331.79	36.91	1.42	13.94	36.5	317.2	51.87	563.17	123.1	0.360923	0.441157	0.501017	0.214304	0.639077	0.558843	0.498983
28	2014	120.934	468.22	154.541	743.695	30.908	313.361	66.8955	411.165	7200.54	1121.09	768.75	9090.38	31497.5	19583.6	16840.7	20032.9	41.73	5.96533	5.41276	43.25	56.083	7.78661	0.602079	48.8767	8124	368.81	42.02	1.17	13.74	36.85	359.4	51.76	621.46	149.1	0.242837	0.356546	0.420447	0.223457	0.757163	0.643454	0.579553
28	2015	121.456	472.042	152.52	746.018	29.1272	304.437	64.0253	397.59	8384	1302.23	937.009	10623.2	36163.9	19321	17026.8	20185.5	43.33	5.77275	5.02877	45.1	57.843	8.00954	0.55214	49.7716	11658	355.12	42.47	1.05	12.52	37.02	347	50.59	520.29	224.3	0.33783	0.431887	0.484775	0.220602	0.66217	0.568113	0.515225
28	2016	123.933	475.306	155.891	755.13	30.21	322.796	83.1924	436.198	10038.9	1461.71	1078.81	12579.4	33219.5	19687.4	17983.7	20299.7	45.03	5.39215	5.07296	46.7	16.444	7.95443	0.551125	49.9109	12032	392.16	44.04	0.93	12.36	37.01	385.9	50.3	611.8	210.3	0.346652	0.287967	0.480863	0.19194	0.653348	0.712033	0.519137
28	2017	126.224	481.628	158.878	766.729	30.8598	326.679	94.6109	452.15	11952.5	1620.61	1252.31	14825.4	37699.1	19097	15999.8	19718.5	46.69	5.30454	5.3502	47.4	16.956	8.12667	0.515136	50.5252	14230	406.48	46.12	0.84	11.82	36.7	402.8	49.35	673.95	181	0.414268	0.342072	0.522635	0.203203	0.585732	0.657928	0.477365
28	2018	333.176	624.47	152.055	1109.7	31.2192	324.949	101.644	457.812	12903.6	1749.34	1366.06	16019	39435.8	19454.3	17426.1	20366.6	47.81	5.31316	5.60102	47.1	16.734	8.20534	0.53313	52.3663	20340	411.57	45.78	0.55	6.72	41.54	409	48.81	712.91	153.9	0.448389	0.284527	0.536031	0.199852	0.551611	0.715473	0.463968
29	2004	444.65	1126.07	202.55	1773.27	42.4944	234.945	51.1169	328.556	9064.23	1078.13	680.696	10823.1	19965.6	14179.6	12668.7	14692.9	56.67	8.47924	7.71447	39.4	552.996	7.95072	0.737893	10.254	15249	293.73	34.33	3.41	18.44	26.49	280.21	48.35	490.46	118.3	0.704154	0.680284	0.727766	0.190807	0.295846	0.319716	0.272234
29	2005	452.727	1136.59	202.073	1791.39	42.7986	249.843	45.0238	337.665	9397.2	1090.76	688.313	11176.3	22065.9	15700.3	13476.3	16210.6	56.02	8.62652	7.70593	40	560.834	7.61371	0.733402	10.5604	19056	315.81	21.86	3.15	16.99	28.26	289.26	48.4	501.07	125.85	0.697618	0.739967	0.732048	0.184366	0.302382	0.260033	0.267952
29	2006	476.777	1166.52	200.921	1844.22	44.1164	278.836	48.603	371.556	9737.66	1120.76	711.229	11569.7	23901.3	16178.2	14317.3	16851.8	56.5	8.74203	7.77214	40.2	551.561	8.06019	0.76118	20.5878	30968	339.05	32.49	2.91	17.07	30.94	320.64	50.92	568.7	123.49	0.698138	0.741126	0.733934	0.178689	0.301862	0.258874	0.266066
29	2007	489.716	1243.39	211.465	1944.57	45.1019	310.237	55.0746	410.413	9679.47	1168.89	751.445	11599.8	25807.6	16408.6	15276.2	17289.6	57.2	8.79788	7.82591	40.7	534.868	8.10565	0.780211	21.4219	42069	377.17	32.96	2.87	16.74	33.31	357.49	52.92	662.69	105.22	0.704818	0.728779	0.738712	0.170928	0.295182	0.271221	0.261288
29	2008	502.914	1356.61	224.291	2083.82	45.9965	357.903	56.1228	460.022	9109.35	1134.77	717.75	10961.9	26871.8	16845.1	15210.5	17648.3	57.6	8.79552	7.79719	41.007	431.173	8.23819	0.784362	22.1108	52953	419.04	40.96	2.81	17.62	40.64	398.95	61.07	747.5	111.48	0.687304	0.753851	0.732605	0.16235	0.312696	0.246149	0.267395
29	2009	522.827	1217.2	242.649	1982.67	47.4388	392.147	58.7432	498.329	9845.33	1238.57	794.994	11878.9	30140.3	17542.2	15774.5	18533.1	57.9	8.54533	7.65691	43.1	384.28	8.40434	0.76303	22.6756	79945	446	51.73	2.79	18.26	45.91	431.37	66.96	803.69	126.01	0.682851	0.762493	0.729613	0.166939	0.317149	0.237507	0.270387
29	2010	557.516	1293.38	266.465	2117.36	49.4515	411.565	63.3595	524.376	9936.76	1313.95	852.422	12103.1	31394.8	18877.7	16456.3	19765.5	61.62	8.72889	7.82374	43.517	376.684	8.15067	0.773623	20.242	114643	463.75	60.63	2.82	17.38	51.65	452.52	71.85	845.95	130.95	0.68047	0.761603	0.729314	0.161699	0.31953	0.238397	0.270686
29	2011	569.715	1377.35	277.336	2224.4	53.6113	474.279	66.7447	594.635	9759.82	1352.67	890.916	12003.4	32821.9	19849.1	17811.4	20790	62.3	8.77708	6.51148	43.9	349.628	8.82035	0.774588	23.3777	130190	500.09	94.9	2.59	18.91	61.94	511.2	83.44	954.54	151.3	0.6461	0.751541	0.704878	0.167523	0.3539	0.248459	0.295122
29	2012	565.245	1370.45	276.088	2211.78	56.264	507.757	68.4226	632.444	10522.1	1566.71	1032.06	13120.9	35284.5	21820.8	19635.6	22782.2	63.2	8.71428	6.31693	45.2	354.455	9.21123	0.771523	23.6595	188463	521.13	111.94	2.37	17.94	64.63	547.5	84.94	1018.94	161	0.621003	0.744503	0.68702	0.171977	0.378997	0.255497	0.31298
29	2013	560.829	1358.18	294.699	2213.71	59.7698	529.094	74.9032	663.767	11262.2	1834.36	1173.77	14270.3	37869.4	22876.3	20881.9	24001.3	64	8.71886	7.66882	46.15	348.199	9.36753	0.777272	23.9131	202350	536.32	127.18	1.38	11.91	72.98	577.5	86.27	1081.87	159.4	0.619811	0.72686	0.682223	0.180052	0.380189	0.27314	0.317777
29	2014	594.272	1472.37	317.347	2383.99	63.8864	621.226	85.1387	770.251	12124.9	2093.85	1322.23	15540.9	40965.8	23599.5	21352.5	24791.5	64.87	8.73168	7.52516	47.85	358.11	9.05748	0.785008	23.9479	188544	604.65	165.76	1.26	10.57	76.42	682	88.25	1276.95	175.3	0.575964	0.707678	0.649267	0.191703	0.424036	0.292322	0.350733
29	2015	587.37	1442.46	326.174	2356.01	69.456	746.702	107.695	923.853	13834.3	2398.82	1492.42	17725.6	41154.8	24316	21885.8	25298.7	65.8	8.67948	7.31633	49.8	360.955	8.91382	0.769824	24.2165	234983	683.19	240.66	1.02	10.6	75.93	836.3	87.55	1536.45	223.7	0.528159	0.659476	0.614302	0.188119	0.471841	0.340524	0.385698
29	2016	596.876	1465.27	339.959	2402.1	73.127	752.334	132.35	957.811	15461.1	2621.16	1682.88	19765.2	42835.5	26122	23285.2	27006	67	8.63945	7.27785	51	370.773	9.05636	0.823803	21.2975	221456	703.41	254.4	0.92	8.75	72.95	875.2	82.61	1620.91	212.1	0.53445	0.594131	0.610883	0.187922	0.46555	0.405869	0.389118
29	2017	606.49	1471.37	352.563	2430.42	77.8777	796.956	141.919	1016.75	16324.9	2591.99	1783.71	20700.6	43219.1	26948.9	23083.2	27655.6	68	8.64931	7.50126	52.7	356.072	9.1275	0.831838	21.2305	213805	734.1	282.66	1.05	9.05	73.95	932.7	84.05	1730.25	219.2	0.532377	0.603457	0.611216	0.185591	0.467623	0.396543	0.388784
29	2018	546.434	1534.35	272.289	2353.07	79.2129	809.122	154.796	1043.13	16754.2	2684.52	1864.57	21303.2	45078.5	27639	23890.4	28407.1	68.9	8.67342	7.61401	54.7	339.257	9.17281	0.82782	21.0322	284621	743.75	298.34	0.62	7.64	72.46	962.4	80.73	1774.53	231	0.547051	0.583583	0.618875	0.183158	0.452949	0.416417	0.381125
30	2004	190.62	246.52	57.67	494.81	21.1092	84.8083	19.4786	125.396	3034.33	426.473	141.323	3602.13	13208.4	9213.19	9676.7	9957.75	43.517	5.15378	4.98485	40.5	33.528	7.24658	0.598081	11.5804	3601	120	5.48	2.13	17.02	7.46	98.78	26.62	184.61	39.57	0.687208	0.673217	0.748598	0.147367	0.312792	0.326783	0.251402
30	2005	194.813	243.579	58.54	496.932	19.858	89.7714	15.9015	125.531	2932.58	425.82	142.688	3501.09	14647.4	9907.84	10398.6	10719.8	45.2	5.21882	4.86627	41.4	37.79	7.39184	0.603268	35.1029	3591	118.6	6.93	1.79	15.3	9.07	99.38	26.15	198.26	26.65	0.682372	0.744271	0.758313	0.137142	0.317628	0.255729	0.241687
30	2006	191.98	247.512	58.9698	498.461	20.4902	91.6298	14.7414	126.861	3021.39	421.409	145.841	3588.64	15879.2	11298.8	11154.1	12021.8	46.7	5.35873	4.90059	42.1	44.11	7.57339	0.700857	35.719	4590	120.43	6.45	1.52	14.45	10.33	100.56	26.3	204.39	23.03	0.673393	0.775356	0.758025	0.135519	0.326607	0.224644	0.241975
30	2007	174.692	256.766	62.6106	494.068	20.8792	106.591	18.1491	145.619	3071.32	399.042	149.945	3620.31	17107.3	12251.2	11212.8	12818.1	48.3	5.45981	5.02886	42.9	53.607	7.72397	0.719426	37.1822	4994	139.65	6	1.28	12.37	12.7	119.28	26.34	244.25	20.65	0.632508	0.75198	0.735816	0.132714	0.367492	0.24802	0.264184
30	2008	178.995	269.508	67.3398	515.843	22.1942	126.578	20.0675	168.84	3046.93	364.86	146.928	3558.72	18838.2	12600	11084.6	13239.9	49.99	5.47092	5.06144	45.3	101.849	7.78696	0.701183	38.2642	4820	162.21	6.64	1.14	13.22	14.26	140.22	28.62	286.56	22.5	0.599976	0.758378	0.718011	0.138454	0.400024	0.241622	0.281989
30	2009	177.105	262.317	69.3414	508.763	22.4443	143.022	23.8773	189.344	3534.76	389.972	159.812	4084.55	20601.8	12347.1	11160.2	13175.9	51.59	5.02336	4.80167	45.6	119.824	7.9341	0.666967	38.8076	7501	179.12	10.34	1.08	12.57	15.23	160.46	28.88	324.21	25.6	0.610106	0.745199	0.722971	0.134791	0.389894	0.254801	0.277029
30	2010	174.22	265.811	73.134	513.165	23.0903	146.333	25.4255	194.849	3857.85	442.43	180.153	4480.44	23608.6	13917.8	13010.6	14947.8	53.02	5.41522	4.99852	46.6	91.32	7.96414	0.636001	40.5423	12080	174.63	20.22	1.08	13.3	15.34	165.13	29.72	335.94	24.04	0.599939	0.718586	0.712257	0.141379	0.400061	0.281414	0.287743
30	2011	179.622	277.632	77.3852	534.639	25.4498	201.494	35.7242	262.668	4055.97	464.366	198.818	4719.15	25770.8	16465.4	15144.4	17187.3	55.02	6.1905	5.44135	46.8	143.321	8.77935	0.649484	40.6173	15525	232.72	29.94	1.17	13.89	23.61	224	38.67	453.67	33	0.428336	0.596273	0.608765	0.149208	0.571664	0.403727	0.391235
30	2012	185.894	279.786	82.079	547.759	27.0561	250.307	43.3293	320.692	4466.15	524.163	233.201	5223.52	29706.8	20169.5	16606.1	20492.7	56.98	6.70485	5.73566	46.2	74.591	8.6356	0.650861	40.9942	20364	280.93	39.51	1	15.86	25.83	278	42.69	556.99	41.7	0.222596	0.520163	0.491042	0.163407	0.777404	0.479837	0.508958
30	2013	191.97	294.464	91.7546	578.188	38.392	288.088	50.2802	376.76	5040.06	636.641	303.915	5980.62	35338.5	21019.9	17793.8	22048.5	58.34	6.76311	6.0041	46.4	76.619	8.67599	0.685763	41.3623	24828	330.04	46.83	0.91	13.23	41.12	321.5	55.26	650.26	48	0.174808	0.472001	0.430678	0.244095	0.825192	0.527999	0.569322
30	2014	217.172	337.208	119.47	673.85	41.5819	334.625	60.7529	436.96	5740.33	769.482	439.41	6949.22	35973.2	21741	18413.5	22632.7	59.6	6.95527	6.27268	46.5	70.013	8.95551	0.698276	41.0719	24312	374.91	61.92	0.91	10.09	45.85	380.1	56.86	762.56	54.5	0.097931	0.39928	0.383269	0.244881	0.902069	0.60072	0.616731
30	2015	215.495	337.798	121.121	674.414	43.821	380.516	74.3368	498.673	6726.25	948.845	627.642	8302.74	38026.4	22737.2	19709.3	23629.4	60.94	6.72592	5.67457	47.7	56.98	8.88371	0.685612	46.5863	38914	400	98.67	0.83	8.88	45.87	443.1	55.57	877.87	63.9	0.037864	0.294383	0.340961	0.244661	0.962136	0.705617	0.659039
30	2016	226.933	342.263	123.662	692.858	46.4857	423.961	88.5535	559	7808.28	1096.9	734.991	9640.18	35527.4	21477.2	19090.3	22267.5	62.6	6.38381	5.77236	48.1	40.609	9.00531	0.834973	46.8901	42738	442.62	116.38	0.68	8.55	44.27	505.5	53.5	991	73.5	0.087763	0.266519	0.372805	0.218453	0.912237	0.733481	0.627195
30	2017	231.227	345.127	123.875	700.229	50.5137	448.273	101.566	600.352	8574.99	1162.74	784.51	10522.2	37501	22932.2	19308.2	23544.9	64.08	6.35711	7.69565	49	30.594	9.13603	0.818713	48.0914	34780	476.68	123.67	0.86	8.14	43.55	547.8	52.55	1069.65	78.5	0.062884	0.225783	0.351926	0.227997	0.937116	0.774217	0.648074
30	2018	202.898	401.322	122.489	726.709	49.4476	474.146	109.383	632.977	9121.18	1246.92	861.046	11229.2	38353.2	23143.2	19665.4	23730.4	65.5	6.46612	5.84686	52.33	128.565	9.19054	0.826843	50.7682	45688	507.01	126.6	0.75	7.18	40.05	585	47.98	1135.78	82.2	0.083111	0.221602	0.368767	0.209218	0.916889	0.778398	0.631233
